# Supplementary material for: A Flexible Interpenetrated Diamondoid Metal–Organic Framework with Aromatic-Enriched Channels as a Preconcentrator for the Detection of Fluorinated Anesthetics
Source: Chem Mater. 2025 Mar 11;37(6):2230–40. doi: 10.1021/acs.chemmater.4c03221 (PMC11949194; doi:10.1021/acs.chemmater.4c03221)
Supplement: Supplementary file 1 — cm4c03221_si_001.cif [file cm4c03221_si_001.cif]

 data_publication_text

# A Flexible Interpenetrated Diamondoid Metal-Organic Framework 
#with Aromatic-enriched Channels as a Preconcentrator for the 
#Detection of Fluorinated Anesthetics


_publ_requested_journal         'Chemistry of Materials'
_publ_contact_author_name        'Alessandro Pedrini'
_publ_contact_author_address    
 
;Department of Chemistry, Life Sciences, and Environmental Sustainability
University of Parma
Parco Area delle Scienze 17/A, 43124 Parma IT
;
_publ_contact_author_email alessandro.pedrini@unipr.it     
_publ_contact_author_phone    +39-0521905132


loop_
_publ_author_name
_publ_author_address

'Danilo Marchetti'
;Department of Chemistry, Life Sciences, and Environmental Sustainability
University of Parma
Parco Area delle Scienze 17/A, 43124 Parma IT
;

'Nicol\'o Riboni'
;Department of Chemistry, Life Sciences, and Environmental Sustainability
University of Parma
Parco Area delle Scienze 17/A, 43124 Parma IT
;

'A. Ken Inge'
;Department of Materials and Environmental Chemistry, 
Stockholm University, Stockholm, Sweden.
;

'Ocean Cheung'
;Division of Nanotechnology and Functional Materials, 
Department of Materials Science and Engineering, 
\%Angstr\"om Laboratory, Uppsala University, Uppsala, Sweden
;

'Mauro Gemmi'
;Center for Materials Interfaces, Electron Crystallography, 
Istituto Italiano di Tecnologia, 
Viale Rinaldo Piaggio 34, 56025 Pontedera, Italy
;


'Enrico Dalcanale'
;Department of Chemistry, Life Sciences, and Environmental Sustainability
University of Parma
Parco Area delle Scienze 17/A, 43124 Parma IT
;

'Federica Bianchi'
;Department of Chemistry, Life Sciences, and Environmental Sustainability
University of Parma
Parco Area delle Scienze 17/A, 43124 Parma IT
;

'Chiara Massera'
;Department of Chemistry, Life Sciences, and Environmental Sustainability
University of Parma
Parco Area delle Scienze 17/A, 43124 Parma IT
;
'Alessandro Pedrini'
;Department of Chemistry, Life Sciences, and Environmental Sustainability
University of Parma
Parco Area delle Scienze 17/A, 43124 Parma IT
;


data_TPPM-CPW(Me)_300K

# start Validation Reply Form
_vrf_THETM01_TPPM-CPWMe_300K
;
PROBLEM: The value of sine(theta_max)/wavelength is less than 0.550
RESPONSE: The crystals of this MOF tend to loose solvent and 
crystallinity when collected at room T. This explains the low 
diffraction power and all the other alerts that derive from this problem. 
Still, the low resolution does not affect the results on
 the connectivity and is enough to show the 
change of the MOF framework upon the increase of temperature. 
;
# end Validation Reply Form
 
_audit_creation_method            'SHELXL-2019/3'
_shelx_SHELXL_version_number      '2019/3'
_chemical_name_systematic         ?
_chemical_name_common             ?
_chemical_melting_point           ?
_chemical_formula_moiety          
'C61 H56 Cu4 N4 O16' 
_chemical_formula_sum
 'C61 H56 Cu4 N4 O16' 
_chemical_formula_weight          1355.25

loop_
 _atom_type_symbol
 _atom_type_description
 _atom_type_scat_dispersion_real
 _atom_type_scat_dispersion_imag
 _atom_type_scat_source
 'C'  'C'   0.0181   0.0091
 'International Tables Vol C Tables 4.2.6.8 and 6.1.1.4'
 'H'  'H'   0.0000   0.0000
 'International Tables Vol C Tables 4.2.6.8 and 6.1.1.4'
 'N'  'N'   0.0311   0.0180
 'International Tables Vol C Tables 4.2.6.8 and 6.1.1.4'
 'O'  'O'   0.0492   0.0322
 'International Tables Vol C Tables 4.2.6.8 and 6.1.1.4'
 'Cu'  'Cu'  -1.9646   0.5888
 'International Tables Vol C Tables 4.2.6.8 and 6.1.1.4'
 
_space_group_crystal_system       tetragonal
_space_group_IT_number            85
_space_group_name_H-M_alt         'P 4/n'
_space_group_name_Hall            '-P 4a'
 
_shelx_space_group_comment
;
The symmetry employed for this shelxl refinement is uniquely defined
by the following loop, which should always be used as a source of
symmetry information in preference to the above space-group names.
They are only intended as comments.
;
 
loop_
 _space_group_symop_operation_xyz
 'x, y, z'
 '-x+1/2, -y+1/2, z'
 '-y+1/2, x, z'
 'y, -x+1/2, z'
 '-x, -y, -z'
 'x-1/2, y-1/2, -z'
 'y-1/2, -x, -z'
 '-y, x-1/2, -z'
 
_cell_length_a                    27.389(9)
_cell_length_b                    27.389(9)
_cell_length_c                    7.304(2)
_cell_angle_alpha                 90
_cell_angle_beta                  90
_cell_angle_gamma                 90
_cell_volume                      5479(4)
_cell_formula_units_Z             2
_cell_measurement_temperature     300(2)
_cell_measurement_reflns_used     1261
_cell_measurement_theta_min       2.281
_cell_measurement_theta_max       54.950
 
_exptl_crystal_description        'prismatic'
_exptl_crystal_colour             'light blue'
_exptl_crystal_density_meas       ?
_exptl_crystal_density_method     'not measured'
_exptl_crystal_density_diffrn     0.821          
_exptl_crystal_F_000              1388
_exptl_crystal_size_max           0.18
_exptl_crystal_size_mid           0.10
_exptl_crystal_size_min           0.08
_exptl_absorpt_coefficient_mu     1.203

_exptl_absorpt_correction_type    'multi-scan'
_exptl_absorpt_correction_T_min    0.4548
_exptl_absorpt_correction_T_max    0.7509
_exptl_absorpt_process_details    'Bruker Apex-III SADABS'

_diffrn_ambient_temperature       300(2)
_diffrn_radiation_wavelength      1.54178
_diffrn_radiation_type            CuK\a
_diffrn_source                    'fine-focus sealed tube' 
_diffrn_radiation_monochromator   graphite 
_diffrn_measurement_device_type   'Bruker D8 Venture PhotonII'
_diffrn_measurement_method        'phi & omega scan'
_diffrn_detector_area_resol_mean  ?
_diffrn_reflns_number             19208
_diffrn_reflns_av_unetI/netI      0.1169
_diffrn_reflns_av_R_equivalents   0.1478
_diffrn_reflns_limit_h_min        -28
_diffrn_reflns_limit_h_max        28
_diffrn_reflns_limit_k_min        -25
_diffrn_reflns_limit_k_max        28
_diffrn_reflns_limit_l_min        -7
_diffrn_reflns_limit_l_max        6
_diffrn_reflns_theta_min          2.281
_diffrn_reflns_theta_max          54.950
_diffrn_reflns_theta_full         54.950
_diffrn_measured_fraction_theta_max   0.988
_diffrn_measured_fraction_theta_full  0.988
_diffrn_reflns_Laue_measured_fraction_max    0.988
_diffrn_reflns_Laue_measured_fraction_full   0.988
_diffrn_reflns_point_group_measured_fraction_max   0.988
_diffrn_reflns_point_group_measured_fraction_full  0.988
_reflns_number_total              3392
_reflns_number_gt                 1488
_reflns_threshold_expression      'I > 2\s(I)'
_reflns_Friedel_coverage          0.000
_reflns_Friedel_fraction_max      .
_reflns_Friedel_fraction_full     .
 
_reflns_special_details
;
 Reflections were merged by SHELXL according to the crystal
 class for the calculation of statistics and refinement.
 
 Structure factors included contributions from the .fab file.
 
 _reflns_Friedel_fraction is defined as the number of unique
 Friedel pairs measured divided by the number that would be
 possible theoretically, ignoring centric projections and
 systematic absences.
;
 
_computing_data_collection        'Apex III (2016)'
_computing_cell_refinement         'SAINT V8.38A (2016)'
_computing_data_reduction         'SAINT V8.38A (2016)'
_computing_structure_solution     'SHELXT 2014/5 (Sheldrick, 2014)'
_computing_structure_refinement 'SHELXL-2019/2 (Sheldrick, 2019)'
_computing_molecular_graphics     ?
_computing_publication_material   ?
_refine_special_details           ?
_refine_ls_structure_factor_coef  Fsqd
_refine_ls_matrix_type            full
_refine_ls_weighting_scheme       calc
_refine_ls_weighting_details
'w=1/[\s^2^(Fo^2^)+(0.2350P)^2^] where P=(Fo^2^+2Fc^2^)/3'
_atom_sites_solution_primary      ?
_atom_sites_solution_secondary    ?
_atom_sites_solution_hydrogens    geom
_refine_ls_hydrogen_treatment     constr
_refine_ls_extinction_method      none
_refine_ls_extinction_coef        .
_refine_ls_number_reflns          3392
_refine_ls_number_parameters      223
_refine_ls_number_restraints      3
_refine_ls_R_factor_all           0.2068
_refine_ls_R_factor_gt            0.1185
_refine_ls_wR_factor_ref          0.4155
_refine_ls_wR_factor_gt           0.3510
_refine_ls_goodness_of_fit_ref    1.109
_refine_ls_restrained_S_all       1.109
_refine_ls_shift/su_max           0.001
_refine_ls_shift/su_mean          0.000
 
loop_
 _atom_site_label
 _atom_site_type_symbol
 _atom_site_fract_x
 _atom_site_fract_y
 _atom_site_fract_z
 _atom_site_U_iso_or_equiv
 _atom_site_adp_type
 _atom_site_occupancy
 _atom_site_site_symmetry_order  
 _atom_site_calc_flag
 _atom_site_refinement_flags_posn
 _atom_site_refinement_flags_adp
 _atom_site_refinement_flags_occupancy
 _atom_site_disorder_assembly
 _atom_site_disorder_group
Cu1 Cu 0.47130(8) 0.52908(7) 0.09556(19) 0.1349(12) Uani 1 1 d . . . . .
O1 O 0.5325(4) 0.5405(4) 0.2262(12) 0.164(4) Uani 1 1 d . . . . .
O2 O 0.5796(4) 0.4921(4) 0.0674(12) 0.161(4) Uani 1 1 d . . . . .
O3 O 0.4904(4) 0.5817(4) -0.0731(12) 0.161(5) Uani 1 1 d . . . . .
O4 O 0.5405(4) 0.5345(5) -0.2433(10) 0.168(4) Uani 1 1 d . . . . .
C1 C 0.250000 0.750000 1.000000 0.061(4) Uani 1 4 d S T P . .
C2 C 0.2819(4) 0.7183(4) 0.8737(10) 0.073(3) Uani 0.5 1 d . . P A 2
C3 C 0.3310(9) 0.7122(9) 0.895(3) 0.104(7) Uani 0.5 1 d . . P A 2
H3 H 0.348089 0.730011 0.982232 0.125 Uiso 0.5 1 calc R U P A 2
C4 C 0.3549(13) 0.6792(15) 0.783(3) 0.165(15) Uani 0.5 1 d . . P A 2
H4 H 0.385768 0.668986 0.820295 0.198 Uiso 0.5 1 calc R U P A 2
C5 C 0.3385(4) 0.6613(5) 0.6337(13) 0.088(3) Uani 0.5 1 d . . P A 2
C6 C 0.2883(9) 0.6653(8) 0.618(2) 0.095(7) Uani 0.5 1 d . . P A 2
H6 H 0.273532 0.648010 0.523958 0.114 Uiso 0.5 1 calc R U P A 2
C7 C 0.2587(10) 0.6920(8) 0.728(3) 0.114(8) Uani 0.5 1 d . . P A 2
H7 H 0.225077 0.693177 0.709554 0.137 Uiso 0.5 1 calc R U P A 2
C2A C 0.2819(4) 0.7183(4) 0.8737(10) 0.073(3) Uani 0.5 1 d . . P A 1
C3A C 0.2879(7) 0.6677(7) 0.896(2) 0.073(5) Uani 0.5 1 d . . P A 1
H3A H 0.272444 0.651846 0.992230 0.088 Uiso 0.5 1 calc R U P A 1
C4A C 0.3161(9) 0.6414(7) 0.776(3) 0.081(6) Uani 0.5 1 d . . P A 1
H4A H 0.319736 0.608043 0.795900 0.097 Uiso 0.5 1 calc R U P A 1
C5A C 0.3385(4) 0.6613(5) 0.6337(13) 0.088(3) Uani 0.5 1 d . . P A 1
C6A C 0.3337(6) 0.7122(8) 0.6127(19) 0.062(5) Uani 0.5 1 d . . P A 1
H6A H 0.348688 0.726978 0.512879 0.075 Uiso 0.5 1 calc R U P A 1
C7A C 0.3084(7) 0.7405(6) 0.7311(19) 0.069(5) Uani 0.5 1 d . . P A 1
H7A H 0.308446 0.774308 0.718331 0.082 Uiso 0.5 1 calc R U P A 1
N1 N 0.4300(4) 0.5733(4) 0.2628(11) 0.122(4) Uani 1 1 d . . . . .
C8 C 0.3703(4) 0.6309(4) 0.5015(13) 0.125(5) Uani 1 1 d . . . . .
C9 C 0.4019(5) 0.5961(5) 0.5713(14) 0.149(6) Uani 1 1 d . . . . .
H9 H 0.404635 0.590419 0.696396 0.179 Uiso 1 1 calc R U . . .
C10 C 0.4303(5) 0.5693(5) 0.4395(18) 0.146(6) Uani 1 1 d . . . . .
H10 H 0.451528 0.546050 0.487299 0.176 Uiso 1 1 calc R U . . .
C11 C 0.4009(5) 0.6075(5) 0.2090(14) 0.1557(19) Uani 1 1 d . . . . .
H11 H 0.400027 0.613527 0.083762 0.187 Uiso 1 1 calc R U . . .
C12 C 0.3694(5) 0.6375(5) 0.3225(15) 0.173(2) Uani 1 1 d . . . . .
H12 H 0.349109 0.660911 0.270350 0.208 Uiso 1 1 calc R U . . .
C13 C 0.5702(8) 0.5211(6) 0.1958(19) 0.146(6) Uani 1 1 d . . . . .
C14 C 0.6191(6) 0.5363(7) 0.331(2) 0.194(6) Uani 1 1 d . . . . .
H14A H 0.647280 0.518191 0.292155 0.291 Uiso 1 1 calc R U . . .
H14B H 0.625588 0.570649 0.319658 0.291 Uiso 1 1 calc R U . . .
H14C H 0.611854 0.528655 0.456106 0.291 Uiso 1 1 calc R U . . .
C15 C 0.5177(8) 0.5765(6) -0.201(3) 0.160(7) Uani 1 1 d . . . . .
C16 C 0.5352(8) 0.6140(7) -0.321(2) 0.244(11) Uani 1 1 d . . . . .
H16A H 0.556494 0.599884 -0.410575 0.366 Uiso 1 1 calc R U . . .
H16B H 0.508019 0.629255 -0.380648 0.366 Uiso 1 1 calc R U . . .
H16C H 0.552765 0.637923 -0.250812 0.366 Uiso 1 1 calc R U . . .
 
loop_
 _atom_site_aniso_label
 _atom_site_aniso_U_11
 _atom_site_aniso_U_22
 _atom_site_aniso_U_33
 _atom_site_aniso_U_23
 _atom_site_aniso_U_13
 _atom_site_aniso_U_12
Cu1 0.175(2) 0.165(2) 0.0648(12) -0.0087(10) 0.0085(10) 0.0793(14)
O1 0.152(9) 0.244(12) 0.096(6) -0.038(7) -0.005(6) 0.065(8)
O2 0.170(9) 0.210(10) 0.104(6) -0.013(7) -0.017(6) 0.081(8)
O3 0.225(11) 0.175(10) 0.084(6) 0.000(6) 0.028(6) 0.078(8)
O4 0.226(11) 0.196(11) 0.082(5) 0.025(6) 0.031(6) 0.032(8)
C1 0.067(7) 0.067(7) 0.048(9) 0.000 0.000 0.000
C2 0.095(9) 0.091(9) 0.033(5) -0.006(5) -0.002(5) 0.020(6)
C3 0.087(19) 0.14(2) 0.089(16) 0.015(15) 0.029(14) 0.038(15)
C4 0.19(3) 0.25(4) 0.052(16) 0.018(19) 0.003(18) 0.11(3)
C5 0.096(10) 0.120(11) 0.048(6) 0.009(6) 0.007(6) 0.044(7)
C6 0.11(2) 0.127(19) 0.049(12) -0.001(12) -0.010(12) 0.030(16)
C7 0.17(2) 0.116(19) 0.062(13) 0.024(13) 0.000(15) 0.030(18)
C2A 0.095(9) 0.091(9) 0.033(5) -0.006(5) -0.002(5) 0.020(6)
C3A 0.106(16) 0.066(15) 0.046(10) -0.024(10) -0.001(10) 0.015(12)
C4A 0.114(18) 0.060(14) 0.070(15) 0.021(11) 0.001(13) -0.001(13)
C5A 0.096(10) 0.120(11) 0.048(6) 0.009(6) 0.007(6) 0.044(7)
C6A 0.052(11) 0.101(16) 0.034(9) 0.010(10) 0.012(7) 0.025(10)
C7A 0.106(15) 0.069(12) 0.031(9) 0.003(8) -0.011(10) 0.009(11)
N1 0.149(9) 0.177(10) 0.042(5) 0.010(5) 0.010(5) 0.066(8)
C8 0.179(12) 0.149(11) 0.047(6) -0.007(6) -0.010(7) 0.083(10)
C9 0.214(15) 0.180(13) 0.054(6) -0.031(7) -0.003(8) 0.110(12)
C10 0.158(13) 0.175(13) 0.105(10) 0.001(9) 0.015(8) 0.102(11)
C11 0.200 0.216 0.051(6) 0.005(8) 0.030(8) 0.112(10)
C12 0.210 0.257 0.052(6) 0.038(8) 0.016(8) 0.144(9)
C13 0.193(18) 0.154(14) 0.090(10) -0.011(9) 0.040(11) 0.032(12)
C14 0.185(16) 0.243 0.154(12) -0.024(14) 0.011(13) 0.050(13)
C15 0.24(2) 0.114(13) 0.120(13) -0.002(12) -0.029(13) 0.062(14)
C16 0.42(3) 0.181(17) 0.135(13) 0.044(14) 0.064(18) 0.080(18)
 
_geom_special_details
;
 All esds (except the esd in the dihedral angle between two l.s. planes)
 are estimated using the full covariance matrix.  The cell esds are taken
 into account individually in the estimation of esds in distances, angles
 and torsion angles; correlations between esds in cell parameters are only
 used when they are defined by crystal symmetry.  An approximate (isotropic)
 treatment of cell esds is used for estimating esds involving l.s. planes.
;
 
loop_
 _geom_bond_atom_site_label_1
 _geom_bond_atom_site_label_2
 _geom_bond_distance
 _geom_bond_site_symmetry_2
 _geom_bond_publ_flag
Cu1 O2 1.923(10) 5_665 ?
Cu1 O1 1.955(10) . ?
Cu1 O3 1.966(11) . ?
Cu1 O4 2.075(11) 5_665 ?
Cu1 N1 2.058(9) . ?
Cu1 Cu1 2.638(3) 5_665 ?
O1 C13 1.181(17) . ?
O2 C13 1.257(15) . ?
O3 C15 1.20(2) . ?
O4 C15 1.344(17) . ?
C1 C2A 1.538(9) . ?
C1 C2 1.538(9) . ?
C1 C2 1.538(9) 8_667 ?
C1 C2 1.538(9) 2_565 ?
C1 C2 1.538(9) 7_567 ?
C2 C3 1.36(2) . ?
C2 C7 1.44(2) . ?
C3 C4 1.38(3) . ?
C3 H3 0.9300 . ?
C4 C5 1.28(3) . ?
C4 H4 0.9300 . ?
C5 C6 1.38(2) . ?
C5 C8 1.546(14) . ?
C6 C7 1.35(3) . ?
C6 H6 0.9300 . ?
C7 H7 0.9300 . ?
C2A C3A 1.41(2) . ?
C2A C7A 1.407(18) . ?
C3A C4A 1.37(2) . ?
C3A H3A 0.9300 . ?
C4A C5A 1.33(2) . ?
C4A H4A 0.9300 . ?
C5A C6A 1.406(19) . ?
C5A C8 1.546(14) . ?
C6A C7A 1.35(2) . ?
C6A H6A 0.9300 . ?
C7A H7A 0.9300 . ?
N1 C11 1.291(13) . ?
N1 C10 1.295(13) . ?
C8 C12 1.320(15) . ?
C8 C9 1.384(14) . ?
C9 C10 1.440(15) . ?
C9 H9 0.9300 . ?
C10 H10 0.9300 . ?
C11 C12 1.452(16) . ?
C11 H11 0.9300 . ?
C12 H12 0.9300 . ?
C13 C14 1.71(2) . ?
C14 H14A 0.9600 . ?
C14 H14B 0.9600 . ?
C14 H14C 0.9600 . ?
C15 C16 1.43(2) . ?
C16 H16A 0.9600 . ?
C16 H16B 0.9600 . ?
C16 H16C 0.9600 . ?
 
loop_
 _geom_angle_atom_site_label_1
 _geom_angle_atom_site_label_2
 _geom_angle_atom_site_label_3
 _geom_angle
 _geom_angle_site_symmetry_1
 _geom_angle_site_symmetry_3
 _geom_angle_publ_flag
O2 Cu1 O1 166.6(4) 5_665 . ?
O2 Cu1 O3 91.5(5) 5_665 . ?
O1 Cu1 O3 87.8(5) . . ?
O2 Cu1 O4 87.5(4) 5_665 5_665 ?
O1 Cu1 O4 90.8(5) . 5_665 ?
O3 Cu1 O4 169.3(4) . 5_665 ?
O2 Cu1 N1 98.4(4) 5_665 . ?
O1 Cu1 N1 95.0(4) . . ?
O3 Cu1 N1 95.0(4) . . ?
O4 Cu1 N1 95.7(4) 5_665 . ?
O2 Cu1 Cu1 85.6(3) 5_665 5_665 ?
O1 Cu1 Cu1 81.0(3) . 5_665 ?
O3 Cu1 Cu1 87.3(3) . 5_665 ?
O4 Cu1 Cu1 82.0(3) 5_665 5_665 ?
N1 Cu1 Cu1 175.4(3) . 5_665 ?
C13 O1 Cu1 125.9(12) . . ?
C13 O2 Cu1 120.2(11) . 5_665 ?
C15 O3 Cu1 124.4(11) . . ?
C15 O4 Cu1 121.7(11) . 5_665 ?
C2A C1 C2 111.1(3) . 8_667 ?
C2 C1 C2 111.1(3) . 8_667 ?
C2A C1 C2 106.3(6) . 2_565 ?
C2 C1 C2 106.3(6) . 2_565 ?
C2 C1 C2 111.1(3) 8_667 2_565 ?
C2A C1 C2 111.1(3) . 7_567 ?
C2 C1 C2 111.1(3) . 7_567 ?
C2 C1 C2 106.3(7) 8_667 7_567 ?
C2 C1 C2 111.1(3) 2_565 7_567 ?
C3 C2 C7 117.3(16) . . ?
C3 C2 C1 124.2(12) . . ?
C7 C2 C1 118.5(14) . . ?
C2 C3 C4 119(3) . . ?
C2 C3 H3 120.6 . . ?
C4 C3 H3 120.6 . . ?
C5 C4 C3 126(3) . . ?
C5 C4 H4 117.1 . . ?
C3 C4 H4 117.1 . . ?
C4 C5 C6 112.9(18) . . ?
C4 C5 C8 122.7(18) . . ?
C6 C5 C8 123.6(13) . . ?
C7 C6 C5 126(2) . . ?
C7 C6 H6 116.9 . . ?
C5 C6 H6 116.9 . . ?
C6 C7 C2 116(2) . . ?
C6 C7 H7 121.8 . . ?
C2 C7 H7 121.8 . . ?
C3A C2A C7A 116.8(12) . . ?
C3A C2A C1 123.7(10) . . ?
C7A C2A C1 119.5(10) . . ?
C4A C3A C2A 120.8(16) . . ?
C4A C3A H3A 119.6 . . ?
C2A C3A H3A 119.6 . . ?
C5A C4A C3A 122.9(18) . . ?
C5A C4A H4A 118.5 . . ?
C3A C4A H4A 118.5 . . ?
C4A C5A C6A 116.8(13) . . ?
C4A C5A C8 121.9(14) . . ?
C6A C5A C8 121.2(11) . . ?
C7A C6A C5A 123.1(14) . . ?
C7A C6A H6A 118.5 . . ?
C5A C6A H6A 118.5 . . ?
C6A C7A C2A 119.3(15) . . ?
C6A C7A H7A 120.4 . . ?
C2A C7A H7A 120.4 . . ?
C11 N1 C10 111.6(10) . . ?
C11 N1 Cu1 125.8(7) . . ?
C10 N1 Cu1 122.6(9) . . ?
C12 C8 C9 118.1(11) . . ?
C12 C8 C5 122.3(11) . . ?
C9 C8 C5 119.6(9) . . ?
C12 C8 C5A 122.3(11) . . ?
C9 C8 C5A 119.6(9) . . ?
C8 C9 C10 116.3(10) . . ?
C8 C9 H9 121.9 . . ?
C10 C9 H9 121.9 . . ?
N1 C10 C9 128.3(11) . . ?
N1 C10 H10 115.8 . . ?
C9 C10 H10 115.8 . . ?
N1 C11 C12 127.2(10) . . ?
N1 C11 H11 116.4 . . ?
C12 C11 H11 116.4 . . ?
C8 C12 C11 118.4(11) . . ?
C8 C12 H12 120.8 . . ?
C11 C12 H12 120.8 . . ?
O1 C13 O2 127.1(18) . . ?
O1 C13 C14 117.8(14) . . ?
O2 C13 C14 115.0(15) . . ?
C13 C14 H14A 109.5 . . ?
C13 C14 H14B 109.5 . . ?
H14A C14 H14B 109.5 . . ?
C13 C14 H14C 109.5 . . ?
H14A C14 H14C 109.5 . . ?
H14B C14 H14C 109.5 . . ?
O3 C15 O4 124.6(17) . . ?
O3 C15 C16 126.6(16) . . ?
O4 C15 C16 108.5(19) . . ?
C15 C16 H16A 109.5 . . ?
C15 C16 H16B 109.5 . . ?
H16A C16 H16B 109.5 . . ?
C15 C16 H16C 109.5 . . ?
H16A C16 H16C 109.5 . . ?
H16B C16 H16C 109.5 . . ?
 
_refine_diff_density_max    0.409
_refine_diff_density_min   -0.543
_refine_diff_density_rms    0.086

_shelx_res_file
;
TITL DM202.res in P4/n
    shelx.res
    created by SHELXL-2019/3 at 17:15:44 on 11-Nov-2024
CELL  1.54178  27.3886  27.3886   7.3041   90.000   90.000   90.000
ZERR     2.00   0.0093   0.0093   0.0024    0.000    0.000    0.000
LATT   1
SYMM  1/2 - X, 1/2 - Y,   Z
SYMM  1/2 - Y,   X,   Z
SYMM    Y, 1/2 - X,   Z
SFAC  C    H    N    O    CU
UNIT  122 112 8 32 8
MERG   2
ABIN
FLAT N1 > C12
FMAP   2
ACTA
BOND   $H
L.S.   22
TEMP    25.85
WGHT    0.235000
FVAR       0.23804   0.28190   0.71832   0.87373   0.09534   0.09080   0.03325
FVAR      -0.00553  -0.00181   0.01999   0.33847   0.66135   0.63366   0.09645
FVAR       0.11992   0.04764   0.00947   0.00679   0.04376
CU1   5    0.471301    0.529077    0.095562    11.00000    0.17518    0.16475 =
         0.06481   -0.00874    0.00846    0.07932
O1    4    0.532529    0.540477    0.226198    11.00000    0.15194    0.24447 =
         0.09641   -0.03813   -0.00530    0.06527
O2    4    0.579640    0.492114    0.067389    11.00000    0.17016    0.20999 =
         0.10391   -0.01287   -0.01715    0.08105
O3    4    0.490386    0.581662   -0.073124    11.00000    0.22490    0.17453 =
         0.08414    0.00003    0.02781    0.07841
O4    4    0.540471    0.534530   -0.243346    11.00000    0.22558    0.19551 =
         0.08217    0.02539    0.03129    0.03237
C1    1    0.250000    0.750000    1.000000    10.25000    0.06668    0.06668 =
         0.04825    0.00000    0.00000    0.00000
PART  2
C2    1   21.000000   31.000000   41.000000    10.50000   51.00000   61.00000 =
        71.00000   81.00000   91.00000  101.00000
C3    1    0.331006    0.712247    0.894644    10.50000    0.08696    0.13710 =
         0.08939    0.01496    0.02906    0.03831
AFIX  43
H3    2    0.348089    0.730011    0.982232    10.50000   -1.20000
AFIX   0
C4    1    0.354928    0.679172    0.783144    10.50000    0.19386    0.24994 =
         0.05168    0.01769    0.00293    0.10504
AFIX  43
H4    2    0.385768    0.668986    0.820295    10.50000   -1.20000
AFIX   0
C5    1  111.000000  121.000000  131.000000    10.50000  141.00000  151.00000 =
       161.00000  171.00000  181.00000  191.00000
C6    1    0.288312    0.665319    0.618442    10.50000    0.10827    0.12690 =
         0.04930   -0.00064   -0.01000    0.03018
AFIX  43
H6    2    0.273532    0.648010    0.523958    10.50000   -1.20000
AFIX   0
C7    1    0.258659    0.691984    0.727861    10.50000    0.16536    0.11557 =
         0.06189    0.02404   -0.00004    0.03030
AFIX  43
H7    2    0.225077    0.693177    0.709554    10.50000   -1.20000
PART  1
AFIX   0
C2A   1   21.000000   31.000000   41.000000    10.50000   51.00000   61.00000 =
        71.00000   81.00000   91.00000  101.00000
C3A   1    0.287852    0.667694    0.895576    10.50000    0.10649    0.06628 =
         0.04627   -0.02437   -0.00098    0.01474
AFIX  43
H3A   2    0.272444    0.651846    0.992230    10.50000   -1.20000
AFIX   0
C4A   1    0.316104    0.641389    0.776109    10.50000    0.11362    0.06017 =
         0.06993    0.02141    0.00106   -0.00115
AFIX  43
H4A   2    0.319736    0.608043    0.795900    10.50000   -1.20000
AFIX   0
C5A   1  111.000000  121.000000  131.000000    10.50000  141.00000  151.00000 =
       161.00000  171.00000  181.00000  191.00000
C6A   1    0.333718    0.712156    0.612737    10.50000    0.05184    0.10072 =
         0.03414    0.00995    0.01229    0.02454
AFIX  43
H6A   2    0.348688    0.726978    0.512879    10.50000   -1.20000
AFIX   0
C7A   1    0.308366    0.740524    0.731125    10.50000    0.10616    0.06897 =
         0.03104    0.00270   -0.01050    0.00921
AFIX  43
H7A   2    0.308446    0.774308    0.718331    10.50000   -1.20000
PART  0
AFIX   0
N1    3    0.430023    0.573289    0.262825    11.00000    0.14914    0.17671 =
         0.04152    0.00955    0.00997    0.06648
C8    1    0.370334    0.630896    0.501497    11.00000    0.17855    0.14867 =
         0.04706   -0.00651   -0.01021    0.08348
C9    1    0.401903    0.596123    0.571298    11.00000    0.21403    0.18003 =
         0.05431   -0.03093   -0.00300    0.11028
AFIX  43
H9    2    0.404635    0.590419    0.696396    11.00000   -1.20000
AFIX   0
C10   1    0.430283    0.569266    0.439469    11.00000    0.15814    0.17536 =
         0.10533    0.00091    0.01471    0.10189
AFIX  43
H10   2    0.451528    0.546050    0.487299    11.00000   -1.20000
AFIX   0
C11   1    0.400922    0.607480    0.209007    11.00000   10.20001   10.21607 =
         0.05110    0.00503    0.02977    0.11157
AFIX  43
H11   2    0.400027    0.613527    0.083762    11.00000   -1.20000
AFIX   0
C12   1    0.369432    0.637536    0.322519    11.00000   10.21019   10.25732 =
         0.05196    0.03786    0.01635    0.14411
AFIX  43
H12   2    0.349109    0.660911    0.270350    11.00000   -1.20000
AFIX   0
C13   1    0.570208    0.521139    0.195839    11.00000    0.19274    0.15429 =
         0.09048   -0.01058    0.04029    0.03239
C14   1    0.619111    0.536329    0.330783    11.00000    0.18539   10.24307 =
         0.15401   -0.02405    0.01072    0.04969
AFIX  33
H14A  2    0.647280    0.518191    0.292155    11.00000   -1.50000
H14B  2    0.625588    0.570649    0.319658    11.00000   -1.50000
H14C  2    0.611854    0.528655    0.456106    11.00000   -1.50000
AFIX   0
C15   1    0.517741    0.576497   -0.200832    11.00000    0.24496    0.11425 =
         0.11964   -0.00159   -0.02903    0.06163
C16   1    0.535190    0.613972   -0.320563    11.00000    0.41666    0.18108 =
         0.13524    0.04421    0.06397    0.07976
AFIX  33
H16A  2    0.556494    0.599884   -0.410575    11.00000   -1.50000
H16B  2    0.508019    0.629255   -0.380648    11.00000   -1.50000
H16C  2    0.552765    0.637923   -0.250812    11.00000   -1.50000
AFIX   0
HKLF    4


REM  DM202.res in P4/n
REM wR2 = 0.4155, GooF = S = 1.109, Restrained GooF = 1.109 for all data
REM R1 = 0.1185 for 1488 Fo > 4sig(Fo) and 0.2068 for all 3392 data
REM 223 parameters refined using 3 restraints

END

WGHT      0.2000      0.0000

REM Highest difference peak  0.409,  deepest hole -0.543,  1-sigma level  0.086
Q1    1   0.2845  0.6584  0.3888  11.00000  0.05    0.41
Q2    1   0.2265  0.6481  0.7464  11.00000  0.05    0.37
Q3    1   0.3525  0.7254  0.5675  11.00000  0.05    0.35
Q4    1   0.3422  0.7693  0.7354  11.00000  0.05    0.34
Q5    1   0.4282  0.5579  0.1040  11.00000  0.05    0.34
Q6    1   0.2855  0.7781  0.7041  11.00000  0.05    0.33
Q7    1   0.4926  0.6327 -0.1899  11.00000  0.05    0.33
Q8    1   0.2613  0.6379  0.9260  11.00000  0.05    0.33
Q9    1   0.5153  0.5690  0.0804  11.00000  0.05    0.31
Q10   1   0.2893  0.7825  0.5495  11.00000  0.05    0.30
Q11   1   0.3116  0.8041  0.7328  11.00000  0.05    0.28
Q12   1   0.2705  0.7287  0.9182  11.00000  0.05    0.27
Q13   1   0.2619  0.7297  0.5967  11.00000  0.05    0.26
Q14   1   0.4098  0.6566  0.3422  11.00000  0.05    0.26
Q15   1   0.3050  0.6877  0.9194  11.00000  0.05    0.25
Q16   1   0.5267  0.5116  0.0916  11.00000  0.05    0.25
Q17   1   0.2928  0.7867  0.8605  11.00000  0.05    0.25
Q18   1   0.4995  0.5075  0.5753  11.00000  0.05    0.24
Q19   1   0.4520  0.5858  0.7497  11.00000  0.05    0.24
Q20   1   0.5067  0.5886 -0.4405  11.00000  0.05    0.23
;
_shelx_res_checksum   77717

_shelx_hkl_file
;
   1   1   0   -1.10    1.30
   2   1   0   -0.10    0.60
  -2  -1   0    2.40    0.80
   0   2   0  781.72   54.69
   2   0   0  739.73   54.79
   1   2   0    1.50    0.60
   2   2   0 9999.00  701.03
  -2  -2   0 9709.53  700.93
   3   1   0  472.75   33.30
   3   1   0  462.55   33.30
  -1   3   0  447.06   33.30
   0   3   0   -0.60    0.60
   3   0   0   -1.50    0.80
  -1  -3   0  542.75   37.60
  -1  -3   0  475.55   37.70
   1   3   0  553.64   37.80
  -2  -3   0    1.60    1.60
   2   3   0   11.80    2.80
   2   3   0    1.20    1.10
  -3   3   0  798.32   64.09
   3   3   0  858.31   64.19
  -3  -3   0 1024.80   64.09
  -4  -3   0    2.80    2.10
   4   3   0    1.90    1.40
   4   3   0    1.20    1.40
  -3   4   0    0.70    1.10
  -2   4   0  450.65   31.90
   4   2   0  433.86   32.00
   4   2   0  434.46   31.70
   4   1   0    0.50    1.30
  -1   4   0    0.80    1.00
   1  -4   0   -3.20    1.20
   0   4   0 3411.16  247.68
   0  -4   0 3431.66  247.48
   4   0   0 3590.64  247.78
   1   4   0    0.80    1.10
  -1  -4   0    3.90    1.40
  -1  -4   0    6.00    2.00
  -2  -4   0  531.85   36.50
   2   4   0  476.15   36.50
   3   4   0    0.30    1.30
  -4   3   0   -1.10    1.00
  -3  -4   0   -0.80    1.60
  -4   4   0 2102.49  147.59
  -4  -4   0 2046.80  147.49
   4   4   0 2044.90  147.59
   5   4   0    1.00    1.80
  -5  -4   0    6.40    2.00
   5   4   0    1.40    1.60
  -4   5   0   -0.60    1.20
   5   3   0  131.09   10.00
  -3   5   0  131.09    9.80
   5   3   0  113.29    9.50
   2  -5   0    1.00    1.50
  -2   5   0    1.10    1.20
   5   2   0    0.90    1.10
   5   2   0    0.50    1.30
  -1   5   0   28.20    3.30
   5   1   0   43.00    4.10
   1  -5   0   34.30    3.20
   0   5   0    0.00    1.10
   0  -5   0   -0.30    1.10
   5   0   0    0.60    1.60
   1   5   0   41.20    4.30
  -1  -5   0   47.30    4.20
  -1  -5   0   58.29    5.20
   2   5   0   -0.60    1.30
  -2  -5   0    0.30    2.00
   3   5   0  161.38   12.20
  -3  -5   0  130.99   12.00
   3   5   0  184.08   13.40
   4   5   0    2.40    1.40
   4   5   0    4.30    3.50
  -5   4   0    1.30    1.40
   5   5   0 1580.94  108.59
  -5  -5   0 1376.56  108.09
  -5   5   0 1581.74  108.49
   6   5   0    1.50    1.50
  -6  -5   0    3.30    2.00
   6   5   0    2.70    1.70
  -4   6   0   30.20    3.70
   6   4   0   30.50    3.80
   6   3   0    0.50    1.60
   3  -6   0    2.00    1.70
  -3   6   0   -1.00    1.20
   6   3   0    0.90    1.00
   2  -6   0  567.44   42.80
   6   2   0  602.14   43.20
  -2   6   0  610.74   43.10
   6   1   0   -1.20    1.50
  -1   6   0    0.10    1.20
   1  -6   0   -2.70    1.50
   0   6   0  328.87   22.50
   0  -6   0  285.47   22.10
   6   0   0  298.17   22.70
   1   6   0    0.20    1.30
  -1  -6   0    0.20    2.30
  -1  -6   0   -0.10    1.50
   2   6   0  696.33   50.19
  -2  -6   0  690.83   50.19
   3   6   0    3.20    3.80
  -3  -6   0    0.00    2.20
   3   6   0   -0.50    1.30
  -6   4   0   27.20    3.20
   4   6   0   24.10    3.50
  -4  -6   0   20.10    3.20
   4   6   0   19.00    4.60
   5   6   0    0.70    1.60
  -5  -6   0    4.70    2.00
   5   6   0    1.80    3.20
  -6   6   0   -0.50    1.40
   6   6   0    0.30    1.80
   6   6   0   -0.30    1.50
  -6  -6   0    2.00    1.90
   7   6   0    2.10    1.80
  -6   7   0    1.60    1.40
   7   6   0   -1.20    1.70
  -5   7   0  263.87   19.50
   7   5   0  237.98   18.90
   7   5   0  265.97   19.60
   7   4   0   -1.00    1.60
   7   4   0    0.10    1.20
   4  -7   0   -1.60    1.50
  -4   7   0   -0.50    1.20
   3  -7   0  182.78   16.30
  -3   7   0  250.47   16.80
   7   3   0  229.18   16.90
   2  -7   0    2.60    1.70
  -2   7   0    1.70    1.40
   7   1   0   23.30    3.20
  -1   7   0   20.80    3.10
   7   0   0   -2.40    1.60
   0   7   0   -1.70    1.20
   0  -7   0   -1.80    1.20
  -1  -7   0    3.40    2.40
   1   7   0    3.20    1.60
   2   7   0    0.10    1.30
  -2  -7   0    1.20    2.30
   3   7   0  202.48   17.60
  -3  -7   0  222.38   16.30
   4   7   0   -1.50    3.80
   4   7   0    1.00    1.70
  -4  -7   0    1.40    1.90
  -7   5   0  269.37   19.20
  -5  -7   0  213.58   18.70
   5   7   0  275.57   19.40
   6   7   0    1.80    1.50
   6   7   0   -3.80    2.90
  -7   6   0    0.50    1.30
  -6  -7   0   -0.30    2.10
  -7   7   0  539.55   39.40
   7   7   0  533.95   39.10
   7   7   0  590.54   39.70
  -7  -7   0  474.65   38.80
   8   7   0    1.10    2.00
   8   7   0    1.60    2.00
  -7   8   0    1.50    1.70
   8   6   0   53.19    5.60
   8   6   0   46.80    4.90
  -6   8   0   53.09    5.50
   8   5   0    0.10    1.70
   8   5   0   -2.50    1.30
   5  -8   0    1.40    2.00
  -5   8   0   -1.00    1.40
  -4   8   0  156.08   11.70
   8   4   0  148.29   11.80
   4  -8   0  129.89   11.40
  -3   8   0    1.40    1.40
   3  -8   0    1.50    1.70
   8   3   0   -1.50    1.50
   2  -8   0   56.19    6.70
   8   2   0   71.99    6.70
  -2   8   0   76.99    6.30
  -1   8   0   -0.10    1.30
   8   1   0    0.80    1.80
   1  -8   0    0.40    1.30
   0   8   0    5.70    1.80
   0  -8   0    6.30    1.60
   8   0   0    6.70    2.30
   1   8   0    0.30    1.30
  -1  -8   0    0.10    2.40
   2   8   0   53.69    5.10
  -2  -8   0   47.00    5.30
   3   8   0   -0.20    1.40
  -3  -8   0   -2.10    2.00
  -4  -8   0  132.79    9.90
   4   8   0  101.89   11.90
  -8   5   0   -0.80    1.30
  -5  -8   0   -0.70    2.00
   5   8   0    4.70    4.10
   5   8   0    2.20    1.70
  -6  -8   0   46.70    5.50
  -8   6   0   64.99    5.90
   6   8   0   63.79    6.20
  -8   7   0    0.90    1.60
  -7  -8   0   -0.30    2.50
   7   8   0   -0.40    1.70
   7   8   0   -0.60    2.30
   8   8   0   82.09    8.20
   8   8   0   85.39    7.80
  -8   8   0   75.89    7.70
   9   8   0   -0.50    2.30
   9   8   0    1.70    2.70
  -8   9   0   -0.20    2.00
   9   7   0  352.46   25.60
   7  -9   0  307.27   25.20
  -7   9   0  328.57   25.20
   6  -9   0    4.80    2.70
   9   6   0    0.50    2.20
  -6   9   0   -0.20    1.80
   9   5   0    3.10    2.10
   5  -9   0    2.90    2.50
  -5   9   0    3.60    1.90
  -4   9   0   -1.40    1.30
   9   4   0    0.10    1.80
   4  -9   0   -2.30    2.10
  -3   9   0   60.99    5.40
   9   3   0   55.79    5.90
   3  -9   0   42.50    5.00
  -2   9   0    1.20    1.40
   9   2   0   -2.80    1.50
  -1   9   0   23.10    3.30
   9   1   0   26.50    3.70
   1  -9   0   19.00    2.70
   0  -9   0   -3.90    1.60
   0   9   0   -0.30    1.30
   1   9   0   14.50    2.50
  -1  -9   0   17.10    3.50
   2   9   0    0.00    1.70
  -2  -9   0    1.60    2.50
  -3  -9   0   34.00    4.60
   4   9   0    7.40    4.90
   4   9   0    1.30    1.80
  -4  -9   0   -3.70    2.20
   5   9   0    4.80    2.10
  -5  -9   0    6.50    2.40
   5   9   0    4.00    4.90
  -9   5   0    1.50    1.70
  -9   6   0    0.10    1.70
   6   9   0   -2.30    4.20
   6   9   0   -0.40    2.10
  -6  -9   0    5.10    2.60
   7   9   0  330.87   23.10
  -9   7   0  306.37   22.60
  -7  -9   0  249.18   21.90
   8   9   0    2.00    2.30
  -9   8   0    0.30    1.90
   8   9   0   -1.40    2.90
   9   9   0  270.07   20.50
  -9   9   0  259.17   19.90
   9   9   0  229.18   19.20
   9 -10   0    1.00    3.60
  10   9   0    4.30    3.00
  -9  10   0    2.00    2.00
  -8  10   0    6.00    2.50
  10   8   0    6.50    3.40
   8 -10   0   12.30    4.10
   7 -10   0    2.60    3.30
  -7  10   0    0.10    2.00
  10   7   0    0.10    2.40
  10   6   0  192.28   16.10
  -6  10   0  198.08   15.80
   6 -10   0  196.28   15.80
  10   5   0   -0.30    2.00
  -5  10   0    1.90    1.90
   5 -10   0    0.80    2.70
   4 -10   0   44.30    5.30
  10   4   0   53.39    6.30
  -4  10   0   56.69    5.60
  10   3   0    0.20    1.90
   3 -10   0   -2.30    2.10
  -3  10   0   -0.10    1.60
  10   2   0   34.20    4.90
  -2  10   0   34.00    4.30
   2 -10   0   30.70    3.70
   1 -10   0    1.00    1.50
  -1  10   0    1.80    1.60
  10   1   0   -0.40    2.00
   0  10   0   58.29    5.80
  -1 -10   0    1.90    3.20
   1  10   0   -1.00    1.50
  -2 -10   0   26.80    4.70
   2  10   0   29.20    3.90
   3  10   0    0.10    1.50
   3  10   0   -8.40    5.40
  -3 -10   0   -1.60    2.70
  -4 -10   0   47.80    5.80
   4  10   0   61.59    6.00
  -5 -10   0   -2.40    2.70
   5  10   0    0.30    2.00
   5  10   0    4.30    6.30
 -10   5   0    0.10    1.70
  -6 -10   0  118.59   10.00
   7  10   0    6.10    4.60
 -10   7   0   -0.10    2.00
   7  10   0    0.80    2.40
  -7 -10   0   -1.60    3.10
   8  10   0    3.10    2.80
   8  10   0    7.60    3.60
 -10   8   0    5.10    2.50
   9  10   0    2.60    3.40
 -10   9   0    0.50    1.90
   9  10   0   -0.10    2.60
  10  10   0    3.40    3.00
 -10  10   0    1.40    2.20
 -10  11   0    3.60    4.00
  11  10   0    2.10    2.70
  10 -11   0    0.60    4.50
  -9  11   0  199.58   16.50
   9 -11   0  197.28   17.00
  11   8   0   -1.40    2.70
   8 -11   0    1.50    3.70
  -8  11   0    0.90    2.10
   7 -11   0   63.39    7.60
  11   7   0   66.69    7.70
  -7  11   0   67.39    7.20
  -6  11   0   -0.50    1.90
   6 -11   0   -1.50    3.30
  11   6   0    1.20    2.80
  -5  11   0    9.80    2.80
   5 -11   0   23.20    4.10
  11   5   0   15.50    3.60
   4 -11   0    3.30    2.80
  -4  11   0   -0.10    1.90
  11   4   0    0.90    2.50
  -3  11   0   11.10    2.80
  11   3   0   17.90    3.40
  -2  11   0   -0.70    1.60
   2 -11   0   -2.60    1.80
  11   2   0   -0.90    2.50
  -1  11   0   57.49    6.10
  11   1   0   57.79    6.80
   0  11   0    1.60    1.70
   1  11   0   56.69    5.60
  -1 -11   0   38.70    6.10
   2  11   0   -0.20    1.70
  -2 -11   0    0.80    3.30
   3  11   0   12.40    2.70
   3  11   0    2.20    6.30
  -3 -11   0   10.30    3.80
   4  11   0    3.90    5.80
   4  11   0   -0.60    1.90
   5  11   0    8.60    2.90
   5  11   0    7.60    6.30
  -5 -11   0   11.90    3.50
 -11   5   0   12.10    2.90
 -11   6   0   -0.90    1.90
  -6 -11   0    2.70    3.10
   6  11   0    1.40    5.20
   6  11   0    0.30    2.50
   7  11   0   68.49    8.00
 -11   8   0    0.40    2.00
   8  11   0   -2.40    5.50
   8  11   0    3.10    2.90
 -11   9   0  207.58   16.20
   9  11   0  195.88   17.30
   9  11   0  177.88   16.00
  10  11   0    0.70    2.50
  11  11   0   59.79    7.60
  11 -11   0   45.70    8.20
 -11  11   0   62.09    7.10
  12  11   0    6.40    3.30
 -11  12   0    3.40    2.70
  11 -12   0    7.20    4.90
  12  10   0   28.60    5.10
  10 -12   0   29.10    6.10
 -10  12   0   25.30    4.40
  12   9   0    0.90    3.10
   9 -12   0    3.00    4.50
  -8  12   0   21.30    4.00
  12   8   0   26.60    4.80
  12   7   0    2.20    2.90
  -7  12   0   -1.60    2.10
   7 -12   0    4.30    4.20
  -6  12   0   78.39    8.10
  12   6   0   81.89    9.00
   6 -12   0   75.89    8.20
  -5  12   0    0.60    2.20
  12   5   0    4.50    3.10
   5 -12   0    0.60    3.50
   4 -12   0   37.10    5.50
  12   4   0   34.80    5.30
  -4  12   0   34.60    5.00
  12   3   0    0.60    2.70
  -3  12   0   -0.50    2.10
  12   2   0   73.99    8.20
  -2  12   0   71.99    7.40
  -1  12   0    1.10    2.00
   0  12   0  114.49    9.30
   0 -12   0   83.09    9.60
   1  12   0   -1.00    1.90
  -1 -12   0    3.40    4.00
  -2 -12   0   64.89    8.20
   2  12   0   89.59    7.80
  -3 -12   0    0.30    3.70
   3  12   0    1.70    7.40
   3  12   0    1.00    2.30
   4  12   0   25.60    4.10
   4  12   0    6.20    7.40
  -4 -12   0   20.80    4.50
 -12   5   0   -0.10    2.00
   5  12   0    2.70    6.50
   5  12   0    3.30    2.60
  -5 -12   0    2.10    3.10
   6  12   0   83.09    9.10
 -12   6   0   83.09    8.40
 -12   7   0   -2.50    1.90
   7  12   0   -6.40    5.40
   7  12   0   -0.30    2.60
 -12   8   0   31.50    4.90
   9  12   0    3.20    3.00
  10  12   0   22.40    4.70
  10  12   0   22.60    4.90
 -12  10   0   26.90    4.30
  12 -11   0    6.20    5.00
 -12  11   0    3.30    2.60
  11  12   0    3.70    2.90
  12  12   0   27.60    5.50
  12 -12   0   27.80    6.90
 -12  12   0   44.10    6.00
  13  12   0    5.50    3.60
  12 -13   0   13.80    5.90
 -12  13   0    1.50    2.20
 -11  13   0   53.69    6.50
  13  11   0   38.40    6.50
  11 -13   0   34.90    7.70
  13  10   0    2.50    3.10
 -10  13   0    1.20    2.40
  10 -13   0    4.40    5.00
   9 -13   0   35.00    6.60
  -9  13   0   49.70    6.20
  13   9   0   54.69    7.50
  13   8   0   -0.90    2.90
  -8  13   0   -1.00    2.10
   7 -13   0   59.69    7.60
  -7  13   0   66.09    7.60
  13   7   0   52.09    7.50
  13   6   0   -1.00    3.10
   6 -13   0   -0.30    4.10
  -6  13   0   -0.30    2.30
  -5  13   0  144.29   12.60
  13   5   0  152.48   13.90
   5 -13   0  136.79   12.90
  -4  13   0   -1.90    2.10
  13   4   0    2.90    3.10
  13   3   0   56.39    7.70
  -3  13   0   64.99    7.10
  13   2   0    3.10    3.20
  -2  13   0   -0.30    2.20
  -1  13   0    2.90    2.40
   0 -13   0    4.00    3.40
   0  13   0    0.40    2.30
  -1 -13   0    6.80    4.10
   1  13   0    5.20    2.70
   2  13   0   -0.50    2.30
  -2 -13   0    3.90    4.40
   3  13   0   49.40    6.30
  -3 -13   0   29.20    5.50
   4  13   0    4.80    7.10
  -4 -13   0   -4.50    3.30
   4  13   0    2.50    2.70
  -5 -13   0   88.69    8.20
 -13   6   0   -1.60    2.00
   6  13   0   -0.40    2.80
   6  13   0    3.50    6.00
   7  13   0   82.09    9.20
   8  13   0   -1.60    5.00
 -13   8   0   -3.80    1.80
   8  13   0    0.80    2.70
   9  13   0   54.69    7.20
   9  13   0   39.00    6.40
 -13   9   0   61.19    6.90
  10  13   0    2.80    3.00
  10  13   0    8.30    7.90
 -13  10   0    3.70    2.80
 -13  11   0   49.30    6.60
  11  13   0   40.90    6.60
  13 -12   0    1.90    7.50
 -13  12   0    3.80    2.70
  12  13   0    6.10    3.30
  13  13   0    4.30    3.50
  13 -13   0   19.00    8.80
 -13  13   0    1.90    2.30
  13 -14   0   -4.40   10.00
  14  13   0    0.10    3.10
 -13  14   0    0.90    2.50
 -12  14   0   50.39    6.50
  14  12   0   38.10    6.40
  12 -14   0   44.30    8.60
 -11  14   0    2.10    2.30
  11 -14   0   11.70    6.90
  14  11   0    1.70    3.10
  10 -14   0   10.40    6.10
 -10  14   0    6.20    3.00
  14  10   0    1.60    3.10
  14   9   0   -0.60    2.90
   9 -14   0  -10.80    5.50
  -9  14   0   -4.00    1.90
   8 -14   0   47.00    6.80
  -8  14   0   31.40    5.10
  14   8   0   30.50    5.70
   7 -14   0    6.00    5.70
  -7  14   0   -1.60    2.10
  14   7   0    1.70    3.10
  -6  14   0   21.10    4.00
  14   6   0   19.80    4.10
  14   5   0    3.70    3.30
  14   4   0  167.48   14.80
  -4  14   0  151.98   13.80
  14   3   0    6.80    3.90
  -3  14   0    0.80    2.30
  -2  14   0  214.88   17.70
  -1  14   0    1.80    2.50
   1 -14   0   10.90    4.30
   0  14   0   83.39    8.70
  -1 -14   0    7.50    4.10
   1  14   0    5.60    2.70
   2  14   0  182.08   13.60
  -2 -14   0  127.79   13.20
   3  14   0   -2.80    7.20
   3  14   0    2.40    2.50
  -3 -14   0    1.80    4.40
   5  14   0    2.00    2.50
  -5 -14   0    6.00    4.00
   5  14   0   -0.40    6.90
   6  14   0   20.20    4.10
   7  14   0    3.20    2.60
   7  14   0   -6.40    5.50
 -14   7   0    1.50    2.50
 -14   8   0   43.60    5.90
   8  14   0   24.80    5.10
   9  14   0   -6.20    4.70
 -14   9   0   -2.10    2.10
   9  14   0    4.10    3.30
  10  14   0    5.20    6.10
 -14  10   0    7.20    2.90
  10  14   0    7.10    3.70
  14 -11   0    8.80    6.00
  11  14   0    2.40    3.00
 -14  11   0    0.60    2.30
 -14  12   0   58.29    7.30
  12  14   0   65.39    8.50
  14 -12   0   39.50    8.80
  13  14   0    2.90    3.10
 -14  13   0   -0.80    2.30
  14 -13   0   10.00    7.40
  14 -14   0   89.29   13.60
 -14  14   0   96.19   10.30
  14  14   0  100.89   11.00
  15  14   0    2.50    3.50
 -14  15   0    1.10    2.70
  15  13   0   14.90    4.60
 -13  15   0    9.40    3.50
 -12  15   0    2.60    2.50
  15  12   0    1.10    3.40
  15  11   0    5.00    3.70
 -11  15   0    0.80    2.40
  15  10   0   -0.20    3.40
 -10  15   0    0.30    2.40
  -9  15   0   -1.30    2.40
  15   9   0    7.40    3.70
  -8  15   0   -1.60    2.20
  15   8   0    4.80    3.50
  -7  15   0  113.99   11.10
  15   7   0  112.29   12.00
  15   6   0    1.20    3.20
  -6  15   0   -2.80    2.30
  15   5   0   63.89    9.00
  -5  15   0   71.79    7.90
  15   4   0    2.00    3.10
  -4  15   0   -2.90    2.00
  -3  15   0   42.20    6.20
  -2  15   0   -0.30    2.40
   2 -15   0    7.40    4.00
  -1  15   0   62.89    7.50
   0  15   0    2.70    2.60
   0 -15   0    2.20    3.60
   1  15   0   58.89    6.80
  -1 -15   0   45.00    7.00
   2  15   0    0.10    2.10
   2  15   0    1.10    8.00
  -2 -15   0    1.80    3.40
   3  15   0   12.00    8.50
  -3 -15   0   14.70    4.30
   3  15   0   30.20    4.50
  -4 -15   0    4.60    3.30
   4  15   0    0.50    2.40
   4  15   0   -1.20    6.30
   5  15   0   54.39    8.00
 -15   5   0   81.09    8.20
   6  15   0    1.10    3.00
   6  15   0    1.00    5.90
 -15   6   0   -1.80    2.10
 -15   7   0  153.68   13.00
   7  15   0  123.69   12.80
   8  15   0   -2.10    2.60
   8  15   0   -7.60    5.40
 -15   8   0   -0.10    2.00
   9  15   0    3.60    5.50
 -15   9   0    1.70    2.60
   9  15   0    7.60    3.30
 -15  10   0   -2.40    2.10
  10  15   0    0.10    3.20
 -15  11   0    3.70    2.50
  11  15   0    6.10    2.90
  15 -11   0    4.70    6.30
  15 -12   0    4.70    6.90
 -15  12   0    0.90    2.30
  12  15   0    3.60    3.30
  15 -13   0   20.20    7.50
 -15  13   0    8.90    3.40
  13  15   0   11.90    4.00
  14  15   0    6.90    3.90
 -15  14   0    1.00    2.50
  15 -14   0   -2.40    8.90
 -15  15   0   10.70    3.60
 -15  16   0   -2.50    3.30
  16  15   0    0.00    3.80
 -14  16   0   48.10    7.30
  16  14   0   51.59   11.40
  16  13   0    5.00    3.60
 -13  16   0   -5.00    2.50
 -12  16   0   23.00    4.80
  16  12   0   33.10    6.20
 -11  16   0   -4.70    2.20
  16  11   0   -1.40    3.20
  16  10   0   -1.20    2.80
 -10  16   0   -0.40    2.60
  -9  16   0   -2.70    2.20
  16   9   0    2.90    3.20
  -8  16   0   -1.70    2.30
  16   8   0   -2.80    2.70
  -7  16   0    1.20    2.70
  16   7   0    1.60    3.40
  16   6   0  106.39   11.30
  -6  16   0  104.19   10.60
  16   5   0    0.00    3.30
  -5  16   0    1.30    2.50
  -4  16   0  131.59   12.30
  -3  16   0    1.90    2.60
  -1  16   0    5.30    2.70
   1 -16   0    3.20    3.00
   0  16   0  303.57   24.30
   1  16   0    5.50    2.80
   1  16   0   20.70    9.10
  -1 -16   0    3.70    3.40
  -2 -16   0   15.40    3.50
   2  16   0   10.70    7.80
   3  16   0    2.40    2.80
  -3 -16   0    4.00    3.80
   3  16   0    3.10    7.20
  -4 -16   0   54.59    7.20
   5  16   0    0.00    2.90
   5  16   0   -1.40    6.90
 -16   5   0    2.80    2.70
   6  16   0  121.29   12.80
 -16   6   0  147.99   12.90
   7  16   0   -2.30    2.60
   7  16   0   -2.40    6.30
 -16   7   0   -1.30    2.40
 -16   8   0    0.90    2.50
   8  16   0    3.20    3.10
   8  16   0    0.90    6.40
   9  16   0   -5.30    6.50
 -16   9   0   -2.20    2.20
   9  16   0   -1.60    2.50
 -16  10   0    1.70    2.50
  10  16   0   -3.00    2.80
  11  16   0    2.10    3.00
  16 -11   0   -4.00    5.60
 -16  11   0   -2.50    2.20
 -16  12   0   32.40    5.70
  16 -12   0   25.20    7.60
  12  16   0   36.80    6.30
 -16  13   0    0.90    2.50
  16 -13   0   -1.40    6.70
  13  16   0   -0.60    3.10
  16 -14   0   19.90    9.40
 -16  15   0   -0.30    2.80
  15  16   0    0.30    3.80
  16  16   0  109.59   13.30
 -16  17   0   -5.60    3.50
  17  16   0    5.70    4.40
 -15  17   0   68.49   10.00
  17  15   0   88.59   11.60
  17  14   0    4.00    3.80
 -14  17   0   -3.40    3.10
  17  13   0   12.40    4.50
 -13  17   0   13.30    4.00
  17  12   0   -1.80    2.80
 -12  17   0   -0.50    2.90
  17  11   0    7.90    4.40
 -11  17   0   15.50    4.00
 -10  17   0   -1.70    2.40
  17  10   0   -0.10    3.40
  17   9   0   13.70    4.50
  -9  17   0   12.20    3.60
  -8  17   0   -2.30    2.20
  17   8   0    2.10    3.30
  17   7   0    0.00    3.50
  -7  17   0    1.80    2.70
  -6  17   0   -2.80    2.30
  17   6   0    0.20    2.70
  -5  17   0   25.70    4.70
  -4  17   0   -0.90    2.50
  -3  17   0   61.39    7.80
   2 -17   0    3.20    3.60
  -2  17   0    1.80    2.50
   1 -17   0    4.50    4.10
  -1  17   0    0.40    2.60
   0 -17   0    1.90    3.50
   0  17   0   11.40    8.60
   0  17   0    1.50    2.80
   1  17   0    7.60    8.30
  -1 -17   0    5.40    3.50
   1  17   0    2.50    2.70
  -2 -17   0    4.40    3.50
   2  17   0    2.70    2.80
   2  17   0    6.00    8.00
   4  17   0    3.60    2.80
   4  17   0   -3.10    7.10
   5  17   0   30.00    5.30
   6  17   0   -0.80    2.70
   6  17   0   -4.70    6.80
 -17   6   0   -1.80    2.30
   7  17   0    4.70    3.20
 -17   7   0    2.00    2.60
   7  17   0    3.40    8.60
   8  17   0    4.40    3.00
   8  17   0   -2.40    6.90
 -17   8   0    0.20    2.40
   9  17   0   15.50    4.30
 -17   9   0   18.80    4.20
   9  17   0    2.60    8.30
 -17  10   0    0.80    2.80
  10  17   0    1.60    3.20
  17 -11   0    8.00    7.10
  11  17   0   13.00    4.20
 -17  12   0   -4.40    2.20
  17 -12   0   -3.80    6.60
  12  17   0    0.40    3.70
 -17  13   0   27.50    5.20
  17 -13   0   15.70    7.70
  13  17   0   14.90    5.30
  14  17   0   -0.10    3.90
 -17  14   0    1.20    2.90
  17 -14   0   31.60   12.00
 -17  15   0   77.59    9.60
  15  17   0   81.99   10.90
  16  17   0    4.60    4.10
 -17  16   0   -2.60    3.60
  17  17   0   11.20    5.10
 -17  17   0   27.90    6.00
  18  17   0   -1.70    4.70
 -17  18   0    3.20    5.90
  18  16   0   10.50    5.20
 -16  18   0   12.00    5.50
 -15  18   0   -0.20    3.80
  18  15   0   -0.20    4.60
 -14  18   0   78.79   11.00
  18  14   0   89.89   12.40
  18  13   0   -3.70    4.10
 -13  18   0   -4.10    3.20
  18  12   0   19.10    5.60
 -11  18   0   -4.30    2.70
  18  10   0   12.50    4.70
 -10  18   0   13.40    3.90
  18   9   0   -3.90    3.40
  -9  18   0   -3.20    2.60
  18   8   0   18.10    4.90
  -8  18   0   15.60    3.90
  -7  18   0   -0.20    2.80
  18   7   0   -0.10    3.40
  -6  18   0   13.90    4.00
  -5  18   0   -0.40    2.30
   5 -18   0    0.40    3.30
  -4  18   0   72.79    8.90
  -3  18   0    4.90    3.00
   3 -18   0    4.30    3.20
  -2  18   0  184.98   16.40
  -1  18   0    9.00    3.00
  -1  18   0   17.30    9.00
   1 -18   0    2.10    3.70
   0 -18   0   41.10    6.30
   0  18   0   30.50   10.80
   1  18   0    7.40    8.80
  -1 -18   0    2.10    4.00
   1  18   0   10.90    3.50
   3  18   0   10.40    8.10
   3  18   0    6.70    3.30
 -18   4   0  111.79   10.70
   4  18   0   80.49   10.20
   5  18   0    7.20    8.10
 -18   5   0    0.70    2.70
   5  18   0    2.30    3.40
   6  18   0    9.00    3.60
 -18   6   0   16.80    4.40
   6  18   0   -2.60    6.60
 -18   7   0    3.80    2.50
   7  18   0   -0.70    2.80
   7  18   0   -9.20    7.00
   8  18   0   16.40    4.30
 -18   9   0    0.40    2.90
   9  18   0    0.50    3.20
  10  18   0   13.00    4.50
 -18  10   0   14.30    3.70
  18 -11   0    3.10    6.80
  11  18   0   -1.30    3.40
 -18  11   0   -4.90    2.50
  18 -12   0   13.00    7.90
  12  18   0   20.40    5.10
  18 -13   0   -2.80    9.00
 -18  13   0    2.40    2.90
  13  18   0   -4.60    3.70
 -18  14   0   71.99    9.60
  18 -14   0   50.89   12.50
  14  18   0   82.49   10.60
 -18  15   0   -1.50    3.40
  15  18   0   -0.60    4.10
 -18  16   0    9.30    5.10
  16  18   0    1.50    4.80
 -18  17   0    8.80    6.00
  17  18   0   -1.80    4.50
 -18  18   0   20.20   11.50
  19  18   0   -9.20    5.80
 -18  19   0   11.40    8.00
 -17  19   0   37.10   11.90
  19  17   0   14.80    7.80
 -16  19   0   10.50    5.90
  19  16   0   -2.60    4.50
 -15  19   0   26.60    6.10
  19  15   0   11.20    5.30
  19  14   0   -1.30    5.10
 -14  19   0   -7.90    4.20
  19  13   0   42.70    8.10
 -13  19   0   35.80    6.50
  19  12   0   -0.20    4.20
 -12  19   0   -3.80    3.60
  19  11   0    9.50    5.10
 -11  19   0    5.80    3.50
 -10  19   0    2.30    3.70
  19  10   0    6.10    4.40
  -9  19   0    9.20    3.70
  -8  19   0   -3.80    2.60
  -7  19   0   -0.30    3.00
   6 -19   0   -1.90    3.00
  -6  19   0   -1.60    2.70
   5 -19   0    2.40    3.20
  -5  19   0    4.80    3.20
  -4  19   0    0.50    2.80
   4 -19   0    1.40    2.90
  -3  19   0    9.20    3.50
   3 -19   0    1.80    3.10
   2 -19   0   -1.70    3.40
  -2  19   0    1.80    2.60
  -2  19   0   -0.20    7.40
   1 -19   0    2.00    3.30
  -1  19   0   11.90    9.30
  -1  19   0    7.00    3.00
   0  19   0    9.40    8.90
   0 -19   0    3.90    3.70
   0  19   0    6.20    3.10
  -1 -19   0    1.60    3.90
   1  19   0    1.60    7.80
   1  19   0    4.90    3.00
   2  19   0    3.50    7.30
   2  19   0    1.30    2.90
   3  19   0    3.90    7.60
   3  19   0    3.30    3.30
   4  19   0   -0.80    7.60
 -19   4   0   -1.50    2.70
   4  19   0    0.80    3.10
   5  19   0    1.10    3.10
 -19   5   0   -0.40    2.50
   5  19   0    3.40    7.80
 -19   6   0   -1.10    2.70
   6  19   0    0.60    3.00
   7  19   0   -5.50    8.90
 -19   7   0    4.20    3.10
   7  19   0    4.70    3.60
   8  19   0   -4.60    9.40
 -19   8   0   -3.90    2.30
   8  19   0   -2.20    3.10
   9  19   0   10.80    4.20
 -19   9   0    9.00    3.70
 -19  10   0    2.80    3.30
  10  19   0    2.50    4.20
  11  19   0   16.00    5.20
  19 -11   0   16.10    7.60
 -19  11   0   11.60    3.80
  19 -12   0   -8.10    7.70
  12  19   0    4.40    4.20
 -19  12   0   -2.00    3.00
 -19  13   0   42.30    6.60
  13  19   0   22.40    6.00
  19 -13   0   21.50   10.10
  19 -14   0    6.90   12.20
  14  19   0   -4.50    4.20
 -19  14   0   -3.00    3.20
  15  19   0   -2.90    4.60
 -19  15   0   12.10    5.70
 -19  16   0   -7.50    5.40
  16  19   0   -4.60    4.60
  17  19   0   16.50    8.10
 -19  17   0    4.40   12.30
 -19  18   0  -10.00    7.90
  19  19   0   16.80    7.10
 -19  19   0   12.00   10.80
  20  19   0  -14.60   10.70
 -19  20   0  -11.80    9.80
 -18  20   0   24.60   12.30
  20  18   0    6.60    6.90
  20  17   0  -10.80    5.50
  20  16   0   14.40    8.50
 -16  20   0  -14.20    7.00
  20  15   0   -1.70    5.40
  20  14   0   -5.00    4.30
 -14  20   0   -5.60    5.10
 -13  20   0   -0.60    4.90
  20  13   0   -1.40    4.50
  20  12   0   37.90    7.60
 -12  20   0   39.40    6.40
 -11  20   0   -8.40    3.50
 -10  20   0    8.10    4.10
  -9  20   0    2.50    3.40
  -8  20   0    3.50    5.00
   8 -20   0    1.20    4.00
  -7  20   0    2.30    3.00
   7 -20   0    0.20    3.40
  -6  20   0    2.10    3.40
   6 -20   0    1.20    3.20
  -5  20   0   -0.50    2.80
   5 -20   0    0.40    3.40
   4 -20   0    4.20    3.30
  -4  20   0   26.40    4.60
  -3  20   0   11.90    8.70
   3 -20   0   -1.70    3.10
  -3  20   0    5.10    3.30
  -2  20   0   18.10    9.60
   2 -20   0    5.10    4.00
   1 -20   0    4.10    4.40
  -1  20   0    7.80    3.50
  -1  20   0   12.60    9.30
   1  20   0    8.80    9.40
   1  20   0    4.50    3.40
   3  20   0    6.00    8.70
 -20   3   0    4.80    3.00
   3  20   0    6.20    3.80
 -20   4   0   25.40    4.80
   4  20   0   15.70    4.90
   5  20   0   -2.90    3.40
 -20   5   0   -1.10    2.70
   5  20   0  -14.70    7.70
   6  20   0   -2.50    8.00
   6  20   0   10.10    4.10
 -20   6   0   11.00    4.10
   7  20   0    5.80    8.90
   7  20   0    1.70    3.40
 -20   7   0    0.10    2.90
   8  20   0    0.10    3.40
 -20   9   0   -3.10    2.90
   9  20   0   -0.10    3.40
  10  20   0   10.60    4.60
 -20  10   0   11.70    4.20
 -20  11   0    0.20    3.50
  11  20   0    6.10    4.70
  20 -11   0   -4.20    7.40
  20 -12   0   23.30    9.90
  12  20   0   27.30    5.70
  13  20   0   -5.80    3.90
 -20  13   0    1.50    3.90
  20 -13   0   -5.40   10.10
 -20  14   0   -3.80    3.70
  14  20   0   -3.20    4.20
  15  20   0    5.20    4.90
 -20  16   0   21.00    8.00
  16  20   0    4.40    6.80
 -20  17   0   -7.70    8.10
  17  20   0    0.90    5.50
  18  20   0   10.80    6.90
 -20  18   0    4.10   10.00
  19  20   0   -4.30    9.20
 -20  19   0  -12.10    9.10
 -20  20   0  -21.90    9.70
 -19  21   0  -24.20   10.50
  19 -21   0    2.80    6.00
  18 -21   0    4.60    4.90
 -18  21   0   -7.90    8.80
 -17  21   0   16.00   11.60
 -16  21   0  -21.50    8.10
 -16  21   0   20.10   11.50
 -15  21   0   21.30   13.00
 -15  21   0   13.50    7.10
 -14  21   0   -3.70    6.10
 -13  21   0    8.90    5.50
 -12  21   0    4.00    4.70
  11 -21   0    4.70    4.20
 -11  21   0   23.00    5.40
 -10  21   0    5.20    3.80
  10 -21   0    0.80    3.60
  -9  21   0   17.10    5.10
   9 -21   0    5.30    4.80
   8 -21   0    1.30    3.40
  -8  21   0   -8.50    3.30
  -7  21   0    1.30    3.60
   7 -21   0    1.60    3.20
  -6  21   0    3.80    3.60
   6 -21   0   -1.00    3.30
   5 -21   0    1.30    3.20
  -5  21   0  -10.40    8.80
  -4  21   0    4.00    3.50
   4 -21   0   -3.00    3.30
  -4  21   0    4.30    9.90
   3 -21   0   -2.00    3.70
  -3  21   0   -0.90    3.20
  -3  21   0   12.10    8.70
  -2  21   0    8.00   15.00
   2 -21   0    0.80    4.10
  -2  21   0   -1.20    3.50
  -1  21   0   -3.20    3.10
  -1  21   0    2.90   14.60
   0  21   0   -2.90    3.40
   0  21   0    0.50    8.50
   1  21   0    2.00    3.60
   1  21   0   -4.40    9.20
   2  21   0   -0.90    3.60
   2  21   0   -3.80    9.00
 -21   3   0    4.10    3.40
   3  21   0    4.40    4.20
   3  21   0    3.40    9.30
   4  21   0  -14.80    8.10
 -21   4   0    1.50    3.10
   5  21   0    0.40    4.20
   5  21   0  -17.00    8.30
 -21   6   0   -5.60    2.90
   6  21   0   -4.50    3.60
   6  21   0   -8.30    9.60
 -21   7   0    5.30    4.00
   7  21   0    7.70   11.60
   7  21   0   -2.70    3.40
 -21   8   0   -2.30    2.90
   8  21   0   -0.50    3.70
   9  21   0   12.60    4.60
 -21   9   0   24.50    5.30
 -21  10   0   -3.80    3.10
  21 -10   0    4.80    7.00
  10  21   0   -1.50    3.90
  21 -11   0    7.30    8.50
 -21  11   0   14.50    4.50
  11  21   0   22.20    5.40
  12  21   0    2.90    4.30
 -21  12   0    1.20    4.20
  21 -12   0    0.30    8.40
  21 -13   0   -8.80   10.60
  13  21   0   -1.30    4.10
 -21  13   0   -0.10    4.40
 -21  14   0    4.20    5.50
  14  21   0   -7.60    4.70
 -21  15   0    9.00    6.60
  15  21   0   -1.70    5.40
 -21  16   0   -3.30    8.90
 -21  17   0    9.40   10.20
  17  21   0    4.60    7.00
 -21  18   0   -5.70    9.50
  18  21   0   13.50   11.80
 -21  19   0  -11.60    9.80
  18 -22   0   -1.80    5.10
 -18  22   0  -17.00   12.90
  17 -22   0    0.50    4.50
 -17  22   0   -5.90    8.80
  16 -22   0    7.50    5.90
 -16  22   0   14.40   10.20
 -15  22   0    8.30    9.80
  15 -22   0    2.30    5.40
 -15  22   0  -23.60   13.60
 -14  22   0    8.10   11.00
 -14  22   0  -13.20    7.20
  14 -22   0   -0.80    4.00
  13 -22   0  -11.30    6.10
 -13  22   0   17.70   16.30
 -13  22   0  -15.10    7.30
  12 -22   0    3.20    5.30
 -12  22   0   -3.70    9.90
 -12  22   0   -9.30    5.70
 -11  22   0   -1.10    5.00
 -11  22   0    7.40    9.50
  11 -22   0    1.20    4.10
 -10  22   0   16.10    5.50
 -10  22   0   14.90    9.70
  10 -22   0    4.40    4.40
   9 -22   0    0.20    3.90
  -9  22   0    7.20   10.10
  -9  22   0   -0.40    4.10
   8 -22   0    1.50    4.10
  -8  22   0   10.30    4.10
  -8  22   0   -6.00    8.50
   7 -22   0   -1.30    3.70
  -7  22   0   12.50   10.30
  -7  22   0   -3.10    3.80
  -6  22   0    9.30    8.50
   6 -22   0    1.20    4.00
  -6  22   0    1.60    3.90
  -5  22   0    9.50    9.50
   5 -22   0    0.40    4.00
  -5  22   0    2.00    3.80
  -4  22   0    3.10    3.80
  -4  22   0   -3.70    9.50
   4 -22   0    0.30    4.40
  -3  22   0    2.30    3.90
  -3  22   0   -4.10    9.30
   3 -22   0   -2.30    5.40
  -2  22   0    1.50    9.20
  -2  22   0   -6.10    3.60
  -1  22   0    3.30    9.50
  -1  22   0   -3.30    3.60
   0  22   0   14.30    4.60
   0  22   0   -0.10    8.80
   1  22   0    2.90    3.80
   1  22   0   -2.40    8.80
   2  22   0   -3.60    8.90
 -22   2   0    4.70    3.50
   2  22   0    3.80    4.20
   3  22   0   -3.60    3.70
 -22   3   0   -2.00    3.00
 -22   4   0   22.60    5.00
   4  22   0    7.70    4.30
   4  22   0  -13.70    8.70
 -22   5   0    0.40    3.10
   5  22   0    0.30    3.40
   5  22   0  -16.50    9.20
   6  22   0    3.00    4.00
   6  22   0  -18.20   10.50
 -22   6   0    1.40    3.40
 -22   7   0   -1.50    3.10
   7  22   0   -3.50    3.90
   8  22   0    4.30    4.40
 -22   8   0    7.60    4.10
 -22   9   0   -1.10    3.20
   9  22   0   -1.80    4.20
  22 -10   0    8.30    8.30
  10  22   0    5.50    4.60
 -22  10   0    8.80    4.40
  11  22   0   -1.30    4.30
  22 -11   0   15.60    9.30
 -22  11   0   -2.90    4.10
  12  22   0   -6.90    4.60
 -22  12   0    3.90    4.50
  22 -12   0  -13.40    9.90
 -22  13   0   -6.20    5.20
  13  22   0   -4.10    7.60
  22 -13   0   -4.40   15.60
  14  22   0    8.20    5.90
 -22  14   0  -11.90    6.60
 -22  15   0  -10.20   10.40
  15  22   0    2.60    6.50
  16  22   0    9.80    7.20
 -22  16   0    2.20    9.10
 -17  23   0  -14.10   11.50
 -16  23   0  -14.00   10.70
  16 -23   0    0.80    4.50
  15 -23   0    4.10    5.10
  14 -23   0   -0.60    4.70
 -13  23   0  -12.30   10.00
 -13  23   0   -1.40    8.10
  13 -23   0    2.60    4.40
 -12  23   0   -4.80    6.40
 -12  23   0   -5.10    9.70
  12 -23   0    2.50    4.50
 -11  23   0   -3.70   12.20
  11 -23   0   -2.40    4.50
 -10  23   0   -6.90    5.40
  10 -23   0   -0.40    4.30
 -10  23   0  -10.30    9.00
   9 -23   0    2.60    4.50
  -9  23   0    7.70    5.50
  -9  23   0   -7.40    8.30
  -8  23   0    6.30   10.10
   8 -23   0   -4.50    4.10
  -8  23   0   -5.90    4.90
  -7  23   0   -8.40    8.90
  -7  23   0    2.50    4.90
   7 -23   0    0.50    4.00
  -6  23   0    5.20    9.30
  -6  23   0   -6.50    3.90
   6 -23   0    1.00    4.80
  -5  23   0   -0.70    4.10
  -5  23   0   -2.80    9.20
   5 -23   0    3.00    5.40
  -4  23   0   -3.60    3.90
  -4  23   0  -10.90    9.70
  -3  23   0    3.60    9.50
  -3  23   0   -4.50    3.90
  -2  23   0   -2.60    4.30
  -2  23   0   -3.80    9.40
  -1  23   0    1.70    4.40
  -1  23   0    0.80    9.70
   0  23   0   -0.90    4.20
   0  23   0    0.90    9.10
 -23   1   0    1.40    3.60
   1  23   0   -8.20    9.30
   1  23   0    0.00    4.80
   2  23   0   -8.20    4.00
 -23   2   0   -2.30    3.40
   3  23   0  -13.00    9.60
   3  23   0   -2.60    4.30
 -23   3   0    1.80    3.60
 -23   4   0   -4.50    3.30
   4  23   0   -2.10    4.20
 -23   5   0    0.40    3.60
   5  23   0    3.30    4.40
   5  23   0  -16.50   10.60
 -23   6   0   -6.40    3.30
   6  23   0   -1.90    4.20
   7  23   0    2.80    4.70
 -23   7   0    7.40    4.30
   8  23   0   -6.20    4.50
 -23   8   0   -8.20    3.80
   9  23   0    2.20    5.10
  23  -9   0    8.20    7.50
 -23   9   0    9.70    4.70
  23 -10   0  -10.10    7.70
 -23  10   0    1.40    4.50
  10  23   0   -5.50    5.20
  23 -11   0   -3.70    9.50
 -23  11   0    0.80    7.80
  12  23   0    1.90    6.00
 -23  12   0   -6.20    5.00
  23 -12   0  -17.20   11.40
  13  23   0   -7.40    6.20
 -23  13   0   -7.60    5.90
 -23  14   0   -4.30   10.90
  14  23   0    3.50    6.50
  15  23   0   12.00   11.60
 -23  15   0   -0.50   11.00
  16  23   0   12.70   13.20
 -16  24   0   21.20   10.70
 -15  24   0  -13.10    9.40
 -14  24   0  -12.00   10.30
  14 -24   0    3.00    6.20
 -13  24   0   -8.10    9.90
  13 -24   0   -1.90    4.90
  12 -24   0   -2.30    5.60
 -12  24   0   -2.30   10.10
  11 -24   0   -1.80    5.90
 -11  24   0   -1.50   10.00
  10 -24   0   -6.40    4.90
 -10  24   0   10.00   11.10
 -10  24   0   -8.50    6.70
   9 -24   0   -1.40    5.50
  -9  24   0   -1.30   10.90
  -9  24   0  -11.50    6.60
  -8  24   0   -7.50    6.60
   8 -24   0    0.70    6.40
  -8  24   0    1.30    9.50
  -7  24   0    5.30   11.10
  -7  24   0   -1.20    5.50
  -6  24   0    3.50    5.60
  -6  24   0  -16.90    8.80
  -5  24   0  -15.30    9.20
  -5  24   0   -7.30    4.90
  -4  24   0  -10.30    4.40
  -4  24   0   -7.90    9.00
  -3  24   0   -9.70    4.50
  -3  24   0   10.70   10.50
  -2  24   0   -1.60    9.80
  -2  24   0   -7.00    4.50
  -1  24   0  -12.20    9.00
   0  24   0   -3.20    9.40
   0  24   0   -1.60    4.80
 -24   0   0   -4.70    3.00
   1  24   0    1.50    4.70
 -24   1   0    1.10    3.70
   2  24   0    3.80    4.60
   2  24   0  -21.50    9.60
 -24   2   0    3.10    3.80
   3  24   0  -10.00    4.40
 -24   3   0   -4.20    3.20
 -24   4   0   -2.10    3.40
   4  24   0   -6.80    4.60
 -24   5   0   -5.60    3.80
   5  24   0   -1.00    4.40
 -24   6   0   -0.90    4.20
   6  24   0   -8.80    4.70
 -24   7   0   -6.80    4.40
   7  24   0  -10.10    4.70
  24  -8   0   -1.40    9.50
   8  24   0    1.00    6.20
 -24   8   0   -3.20    5.90
 -24   9   0   -4.50    5.10
   9  24   0   -7.70    6.50
  24  -9   0   -3.60    7.90
  10  24   0    9.00    6.10
  24 -10   0    3.10    9.20
 -24  10   0   -3.70    5.40
 -24  11   0   -3.20    5.90
  11  24   0  -14.50    6.20
 -24  12   0  -12.20   22.80
  24 -12   0   10.00   16.80
  12  24   0   -6.20    6.80
 -24  12   0    8.20   10.10
  13  24   0  -18.80    7.50
  14  24   0    7.50    9.50
 -14  25   0    0.50   10.20
 -13  25   0   -7.70   14.00
 -12  25   0    7.60   10.00
 -11  25   0   12.80    9.90
 -10  25   0  -13.80    8.80
  -9  25   0   -3.20    8.20
  -9  25   0  -11.60    9.90
  -8  25   0   -8.10   10.00
  -8  25   0   -3.50    6.90
  -7  25   0   -9.30    9.40
  -7  25   0  -16.70    6.30
  -6  25   0  -13.20    6.10
  -6  25   0   -1.20    9.60
  -5  25   0    5.20   10.40
  -5  25   0   -8.20    9.40
  -4  25   0   -5.90   10.30
  -4  25   0   -4.20    8.40
  -3  25   0  -12.90   10.70
  -3  25   0   -8.00    5.60
  -2  25   0   -3.50    5.60
  -2  25   0  -15.80    9.50
 -25  -1   0   -6.10    3.90
  -1  25   0   -1.40    5.90
  -1  25   0   -5.30   10.10
 -25   0   0    0.60    4.00
   0  25   0    1.90    5.70
   1  25   0  -11.40   11.20
 -25   1   0    3.20    4.20
   1  25   0    6.60    5.70
   2  25   0  -12.80    5.00
 -25   2   0   -0.30    3.90
   3  25   0    0.80    5.60
 -25   3   0   -3.30    4.10
   4  25   0  -10.20    6.70
 -25   4   0   -3.80    6.20
 -25   5   0    6.80    7.60
   6  25   0    3.30    6.30
 -25   6   0    0.90    5.20
   7  25   0    3.20    6.10
 -25   8   0   -1.10    5.40
  25  -8   0   -0.90    7.50
  25  -9   0  -17.00    8.90
 -25   9   0    3.50    6.70
   9  25   0    3.80    7.00
 -25  10   0  -22.00    9.90
  10  25   0    0.60    7.50
  25 -10   0   17.70    9.60
  11  25   0  -16.90    8.20
  25 -11   0  -34.90   14.60
  12  25   0  -25.50    9.10
 -12  26   0   14.90   10.90
 -11  26   0  -15.00   16.00
 -10  26   0    4.70    9.80
  -9  26   0   -2.10    9.80
  -8  26   0   -5.70   10.60
  -7  26   0  -39.80   17.00
  -7  26   0  -16.10    9.90
  -6  26   0   -5.10    8.90
  -5  26   0  -16.70    7.50
  -5  26   0  -17.30    9.30
  -4  26   0  -15.20    7.00
  -3  26   0  -11.10   10.70
  -3  26   0   -6.70    7.20
 -26  -2   0   -0.50    4.90
  -2  26   0   10.60    8.00
  -2  26   0   -5.20   10.60
  -1  26   0  -10.10   11.30
 -26  -1   0    2.40    4.90
  -1  26   0    0.60    7.30
   0  26   0    7.40    7.50
 -26   0   0   -1.60    4.70
   1  26   0  -12.80    6.60
 -26   1   0   -7.40    4.70
 -26   2   0   -2.10    5.30
   2  26   0    6.40   13.60
   2  26   0    4.20    7.30
   3  26   0  -11.10    6.30
 -26   3   0   -3.00    5.50
 -26   4   0  -11.00    5.00
   4  26   0   -6.70    6.60
 -26   5   0   -2.30    5.90
   5  26   0  -11.70    6.90
 -26   6   0    3.70    6.50
   7  26   0   -9.60    7.70
  26  -7   0   -8.30    7.60
 -26   7   0  -18.70   10.20
   8  26   0  -13.60    8.90
  26  -8   0  -10.20    8.00
  26  -9   0   13.60   11.20
   9  26   0  -18.80   12.70
  -9  27   0  -19.10   10.00
  -8  27   0   -8.80   11.40
  -7  27   0  -10.40   10.90
  -6  27   0    1.40   10.90
  -5  27   0  -15.90   10.00
  -4  27   0   12.30   10.10
 -27  -4   0   -7.20    7.00
  -3  27   0   14.90   12.50
 -27  -3   0   -2.80    6.60
 -27  -2   0   -5.60    5.90
 -27  -1   0  -15.10    5.70
  -1  27   0  -27.70   12.10
   0  27   0  -10.40    8.90
   0  27   0   41.60   13.70
 -27   0   0   -8.80    5.90
   1  27   0  -23.40   17.00
   1  27   0  -14.60    8.50
 -27   1   0  -16.60    6.40
   2  27   0  -14.80    8.90
 -27   2   0  -21.00    7.30
   4  27   0  -25.40   13.00
  27  -6   0  -10.80    8.10
  27  -7   0    9.50    9.70
  27  -8   0    7.00   10.30
  -5  28   0    8.60   17.90
  -2  28   0    4.80   20.30
  28  -4   0  -12.10    6.90
  28  -5   0   -7.40    7.60
  28  -6   0    8.80   13.50
   0   0  -1 2507.65  173.28
   0   0  -1 2483.05  173.28
   0   0  -1 2282.97  173.28
   1   0  -1   17.40    3.00
   0  -1  -1    8.20    2.10
   0   1  -1   14.80    2.70
   1   0  -1   11.40    2.40
   0   1  -1    6.40    2.20
  -1   0  -1   12.10    2.70
   0  -1  -1   14.70    3.00
  -1   0  -1   15.80    3.30
   1   0  -1    9.70    2.70
   0   1  -1   12.80    2.50
  -1   0  -1   11.20    2.30
   0  -1  -1   15.00    3.00
   1   1  -1   20.30    3.10
  -1   1  -1   12.30    3.50
  -1   1  -1   21.60    3.00
   1  -1  -1   11.80    2.10
  -1  -1  -1   19.70    3.10
  -1  -1  -1   16.30    2.50
   1   1  -1   12.20    2.60
   1   1  -1   18.30    2.80
  -1  -1  -1   16.70    3.20
   1  -1  -1   20.90    3.30
   1   1   1    9.70    1.30
  -2  -1  -1   72.69    7.10
   2   1  -1   93.69    7.10
  -2  -1  -1   76.49    7.10
   2   1  -1   76.49    7.00
   1  -2  -1   88.29    7.60
  -1   2  -1   78.19    9.20
   1  -2  -1   74.49    6.90
   1  -2  -1   77.29    7.30
   2   1  -1   71.59    7.40
  -1   2  -1   83.89    7.10
  -2  -1  -1   86.49    7.50
  -1   2  -1   87.29    6.80
   2   1   1   77.09    6.10
   0   2  -1 1421.86  115.89
   0  -2  -1 1549.74  115.49
   0  -2  -1 1670.93  115.79
  -2   0  -1 1614.04  115.59
   0  -2  -1 1769.92  115.99
   2   0  -1 1713.53  115.59
   2   0  -1 1583.54  115.79
   0   2  -1 1697.33  115.39
  -2   0  -1 1643.84  115.79
  -2   0  -1 1780.12  115.79
   2   0  -1 1602.74  115.59
   0   2  -1 1693.33  115.49
   0   2   1 1441.76  114.99
   2   0   1 1424.36  114.89
   2  -1  -1   62.99    6.10
  -2   1  -1   58.69    6.10
   1   2  -1   49.80    6.90
  -2   1  -1   60.29    5.50
   1   2  -1   70.29    5.70
  -1  -2  -1   57.39    5.20
  -1  -2  -1   58.99    6.00
   1   2  -1   63.59    5.60
  -2   1  -1   58.99    7.30
   2  -1  -1   71.39    6.40
  -1  -2  -1   62.59    6.30
   1   2   1   53.69    4.70
   2  -1   1   60.19    4.60
  -2   2  -1 1321.47   92.09
  -2   2  -1 1326.97   92.59
   2  -2  -1 1317.37   92.29
   2   2  -1 1360.26   91.79
  -2   2  -1 1273.67   91.79
  -2  -2  -1 1223.48   91.69
  -2  -2  -1 1353.16   92.49
   2   2  -1 1216.98   92.39
  -2  -2  -1 1285.07   92.19
   2   2  -1 1290.97   91.99
   2   2   1 1145.39   91.49
  -3  -2  -1  121.49   10.30
   3   2  -1  111.19   10.50
  -3  -2  -1  123.49   10.70
  -3  -2  -1  113.69    9.50
  -2   3  -1  148.79   10.40
  -2   3  -1  158.08   12.90
   2  -3  -1  131.69   10.50
   3   2  -1  119.39    9.60
  -2   3  -1  134.79    9.70
   3   2  -1  135.29    9.90
  -2   3   1  116.99    9.50
   3   2   1  107.79    9.40
  -3  -1  -1  243.48   17.80
   1  -3  -1  268.67   18.70
   1  -3  -1  246.68   18.40
  -1   3  -1  243.18   19.60
  -3  -1  -1  228.28   18.10
   3   1  -1  229.48   18.40
  -1   3  -1  250.27   17.70
  -1   3  -1  244.18   18.00
   3   1   1  207.38   17.50
   3   0  -1   51.99    5.80
   0  -3  -1   61.29    6.10
  -3   0  -1   61.99    5.70
   0   3  -1   58.19    9.00
  -3   0  -1   76.09    7.30
   0  -3  -1   66.79    6.60
   0   3  -1   65.39    5.50
   0   3  -1   60.89    5.20
   0   3   1   49.90    4.70
   3   0   1   50.49    4.70
   1   3  -1  205.88   15.50
  -1  -3  -1  217.58   16.00
   1   3  -1  191.18   15.30
   3  -1  -1  204.28   15.90
  -3   1  -1  206.28   16.00
   3  -1  -1  187.98   15.70
  -3   1  -1  220.68   16.60
  -1  -3  -1  224.68   16.40
  -3   1  -1  208.38   15.60
   3  -1   1  193.58   15.10
  -3   2  -1  114.19   11.10
   2   3  -1   92.39    8.00
  -3   2  -1  107.19    8.40
   2   3  -1  117.49    8.60
  -2  -3  -1  116.39    9.10
  -2  -3  -1  114.49    9.70
   2   3  -1  106.69    8.20
  -3   2  -1  108.89    9.10
   3  -2  -1  104.29    8.80
   2   3  -1   84.99   10.30
   3  -2  -1  103.89    9.00
   2   3   1   89.29    8.00
   3   3  -1    6.50    2.80
  -3  -3  -1    9.90    3.00
  -3   3  -1   15.20    5.50
  -3  -3  -1    6.10    3.30
   3  -3  -1   10.50    3.20
  -3   3  -1   16.40    3.00
   3   3  -1    8.80    2.00
  -3   3  -1    9.80    2.20
   4   3  -1  498.75   39.50
   3  -4  -1  564.94   39.50
  -3   4  -1  555.34   38.70
  -4  -3  -1  532.75   39.60
   4   3  -1  577.34   38.70
   4   3  -1  508.15   38.80
  -4  -3  -1  530.25   39.30
   4   3   1  521.55   38.80
  -3   4   1  526.45   38.90
  -4  -2  -1  396.36   27.50
  -2   4  -1  347.17   26.30
   2  -4  -1  354.96   27.20
  -2   4  -1  374.46   26.50
   4   2  -1  356.66   27.30
  -2   4  -1  383.96   28.70
   4   2  -1  368.46   26.60
  -4  -2  -1  380.86   27.10
   4   2   1  325.97   26.50
  -2   4   1  352.46   26.60
   4   1  -1  433.26   31.70
   1  -4  -1  420.56   31.60
  -4  -1  -1  433.16   31.40
   1  -4  -1  471.35   32.00
  -1   4  -1  408.36   30.70
  -1   4  -1  421.76   30.70
  -1   4  -1  445.66   32.80
  -4  -1  -1  433.46   31.70
  -1   4  -1  444.46   31.20
  -1   4   1  366.66   30.90
   4   1   1  414.86   30.90
   0   4  -1 3828.42  254.67
   0   4  -1 3613.04  254.47
   4   0  -1 3636.84  255.17
   0   4  -1 3369.26  255.57
   0  -4  -1 3903.61  255.47
   0   4  -1 3548.15  254.47
   0  -4  -1 3569.64  255.17
  -4   0  -1 3537.55  254.87
  -4   0  -1 3537.05  255.17
   4   0   1 3519.05  254.57
   0   4   1 3250.77  254.47
   1   4  -1  371.36   27.30
  -1  -4  -1  383.46   28.10
   1   4  -1  373.36   27.30
  -4   1  -1  363.36   27.70
  -1  -4  -1  378.96   28.50
   4  -1  -1  398.66   28.10
   1   4  -1  360.66   27.60
  -4   1  -1  423.06   28.70
   4  -1   1  399.76   27.50
   1   4   1  322.57   27.30
  -4   2  -1  399.16   29.90
  -4   2  -1  437.56   30.80
   4  -2  -1  416.06   30.70
  -4   2  -1  419.16   30.30
  -2  -4  -1  414.26   30.70
  -2  -4  -1  433.36   31.10
   2   4   1  383.66   30.10
  -4   3  -1  499.25   35.30
   3   4  -1  474.75   35.40
  -3  -4  -1  500.35   36.00
   4  -3  -1  485.95   36.10
  -4   3  -1  501.95   36.00
  -3  -4  -1  501.05   36.40
   3   4   1  450.65   35.40
  -4  -4  -1   22.20    3.50
  -4   4  -1    8.70    1.70
  -4  -4  -1   19.60    4.20
   4   4  -1   13.20    3.40
   4  -4  -1   20.30    3.50
   4   4  -1   10.20    2.00
   4   4   1   10.80    2.00
   4  -5  -1   10.10    3.10
  -4   5  -1    5.80    1.40
   5   4  -1    6.00    2.70
   5   4  -1    5.50    1.70
  -5  -4  -1    7.90    3.50
  -4   5   1    8.30    1.80
   5   3  -1   54.89    5.50
   3  -5  -1   58.99    6.40
  -5  -3  -1   75.79    6.40
   5   3  -1   49.30    6.50
  -3   5  -1   53.79    5.00
  -5  -3  -1   67.29    6.80
   5   3   1   57.29    5.40
  -3   5   1   59.99    5.50
   5   2  -1  912.31   69.29
  -5  -2  -1  984.00   69.19
   5   2  -1  896.21   68.79
  -5  -2  -1  977.30   69.39
   2  -5  -1  975.00   69.29
  -2   5  -1  956.60   68.59
  -2   5  -1 1084.29   70.79
  -2   5   1  935.61   68.79
   5   2   1  891.81   68.69
   5   1  -1  311.47   24.20
  -1   5  -1  291.97   23.10
   1  -5  -1  318.47   24.30
  -5  -1  -1  350.66   24.10
  -1   5  -1  303.17   25.80
  -5  -1  -1  333.27   24.40
   1  -5  -1  338.37   24.70
  -1   5   1  331.47   23.60
   5   1   1  310.77   23.60
   5   0  -1   30.20    4.20
   0   5  -1   28.70    6.70
   0  -5  -1   32.70    4.90
  -5   0  -1   32.50    4.90
   0  -5  -1   26.40    4.40
  -5   0  -1   37.30    4.30
   5   0   1   28.70    3.40
   0   5   1   23.90    3.20
  -5   1  -1  319.07   24.10
  -1  -5  -1  323.07   24.50
   1   5  -1  308.57   23.20
   1   5  -1  312.67   23.30
  -5   1  -1  339.57   24.70
   5  -1  -1  319.17   23.90
  -1  -5  -1  309.57   24.00
   1   5   1  312.77   23.40
   5  -1   1  317.47   23.50
  -5   2  -1  884.11   62.39
  -2  -5  -1  887.71   62.29
  -5   2  -1  821.02   61.59
  -2  -5  -1  884.51   62.69
   2   5  -1  831.42   61.69
   2   5   1  842.72   61.79
  -5   3  -1   73.09    6.00
  -3  -5  -1   80.39    8.00
   3   5  -1   71.29    6.30
  -3  -5  -1   71.69    7.00
   3   5   1   68.69    6.20
  -5   4  -1   10.30    1.70
  -4  -5  -1   18.00    3.60
  -4  -5  -1    9.00    3.60
   5  -4  -1   11.50    3.20
   4   5  -1    8.40    1.90
   4   5   1    9.00    2.80
   5   5  -1    2.20    2.60
   5   5  -1    1.80    1.40
  -5   5  -1    2.90    1.20
  -5  -5  -1    5.30    3.30
  -5  -5  -1    8.10    3.00
   5  -5  -1    6.00    3.50
  -5   5   1    1.80    1.40
   5   5   1    3.30    1.60
  -5   6  -1   31.60    3.60
  -6  -5  -1   36.40    5.80
   6   5  -1   34.40    5.50
   5  -6  -1   31.30    4.90
   6   5  -1   37.10    4.30
   6   5   1   35.80    4.10
  -5   6   1   34.80    4.10
   6   4  -1   17.30    2.80
   6   4  -1   18.40    3.90
   4  -6  -1   24.70    4.10
  -6  -4  -1   28.70    4.90
  -4   6  -1   16.30    2.40
   6   4   1   17.70    2.70
  -4   6   1   22.50    3.10
  -6  -3  -1  850.91   58.99
   6   3  -1  798.72   58.39
   6   3  -1  795.02   58.89
   3  -6  -1  833.42   58.89
  -3   6  -1  794.12   58.19
   6   3   1  740.93   58.29
  -3   6   1  837.62   58.49
   6   2  -1  496.25   37.20
   6   2  -1  527.25   37.70
  -6  -2  -1  510.55   37.80
  -2   6  -1  524.75   37.00
   2  -6  -1  467.25   37.60
   6   2   1  502.15   37.50
  -2   6   1  527.15   37.50
   1  -6  -1 1023.80   73.69
  -6  -1  -1 1018.60   73.39
  -1   6  -1 1017.30   72.69
   1  -6  -1 1002.90   73.39
   6   1  -1  963.50   73.19
  -1   6   1 1039.10   73.19
   6   1   1 1019.20   72.89
  -6   0  -1  282.47   22.90
   0  -6  -1  299.97   23.30
   0   6  -1  294.67   22.10
  -6   0  -1  309.27   23.00
   0   6  -1  319.57   27.00
   0  -6  -1  291.87   22.90
   6   0  -1  290.17   22.70
   6   0   1  313.97   22.40
   0   6   1  302.17   22.30
  -6   1  -1  853.21   59.29
  -1  -6  -1  825.42   58.29
   1   6  -1  768.72   57.69
   1   6  -1  720.33   57.29
   6  -1  -1  826.22   58.29
  -1  -6  -1  813.52   58.79
   1   6   1  759.62   57.89
   6  -1   1  850.21   57.99
  -6   2  -1  383.46   31.30
  -6   2  -1  406.46   30.50
   2   6  -1  408.56   30.70
  -2  -6  -1  438.16   31.20
  -2  -6  -1  461.35   31.90
  -3  -6  -1  848.42   56.89
   3   6  -1  755.52   56.29
  -3  -6  -1  843.02   57.39
  -6   3  -1  734.53   56.09
   3   6   1  719.23   56.29
  -6   4  -1   12.40    2.00
   4   6  -1    0.90    4.40
   4   6  -1   12.10    2.30
  -4  -6  -1   24.40    4.70
   4   6   1   12.40    2.30
   6  -5  -1   49.00    5.90
  -5  -6  -1   51.49    5.60
  -6   5  -1   43.90    4.30
   5   6  -1   41.20    4.70
  -5  -6  -1   37.50    5.70
   5   6   1   38.80    4.60
  -6   5   1   43.50    4.50
   6   6  -1  240.68   19.60
  -6  -6  -1  287.77   20.90
   6  -6  -1  269.47   20.40
  -6   6  -1  256.77   19.50
   6   6   1  250.87   19.70
  -6   6   1  244.98   19.70
  -6   7  -1   15.90    2.50
   7   6  -1   14.90    4.10
   6  -7  -1   23.60    4.60
  -7  -6  -1   21.20    4.40
   7   6  -1   16.80    2.90
   7   6   1   14.90    3.00
  -6   7   1   16.60    3.00
   7   5  -1  144.09   12.00
   5  -7  -1  141.09   11.90
  -5   7  -1  124.09   10.90
  -7  -5  -1  149.69   12.20
   7   5  -1  154.08   13.20
   7   5   1  142.89   11.50
  -5   7   1  123.39   11.20
   4  -7  -1   57.19    6.60
   7   4  -1   54.69    6.80
   7   4  -1   57.39    6.00
  -4   7  -1   61.69    5.70
  -7  -4  -1   68.89    7.00
   7   4   1   65.79    6.10
  -4   7   1   62.19    5.90
  -3   7  -1  527.15   39.30
  -7  -3  -1  560.64   40.20
   7   3  -1  536.35   40.00
   3  -7  -1  551.74   40.10
   7   3  -1  513.55   39.60
  -3   7   1  528.35   39.60
   7   3   1  563.04   39.60
  -7  -2  -1   99.59    9.00
   7   2  -1   92.39    8.30
  -2   7  -1   87.49    7.60
   2  -7  -1   86.49    8.60
   7   2  -1   95.09    8.10
  -2   7   1   93.39    7.90
   7   2   1   89.09    8.00
  -1   7  -1   72.29   10.60
   7   1  -1   67.59    6.60
  -1   7  -1   55.79    5.70
   1  -7  -1   70.99    7.60
  -7  -1  -1   80.49    7.30
   1  -7  -1   59.79    6.80
   7   1   1   63.49    6.10
  -1   7   1   58.79    5.80
   0   7  -1  184.88   19.00
   7   0  -1  243.08   16.90
   0  -7  -1  218.98   18.60
   0  -7  -1  214.98   16.90
   0   7  -1  210.28   16.20
  -7   0  -1  209.88   17.10
   0   7   1  199.88   16.20
   7   0   1  222.68   16.50
  -1  -7  -1   85.89    8.90
  -7   1  -1   87.39    8.30
  -1  -7  -1   82.39    7.90
   1   7  -1   55.39   10.60
   1   7  -1   85.09    7.10
   7  -1   1   87.49    7.50
   1   7   1   82.69    7.20
   2   7  -1   59.09   11.00
  -2  -7  -1   86.49    8.80
  -2  -7  -1   93.69    8.10
   2   7  -1   99.49    7.50
   2   7  -1   72.49    6.90
   2   7   1   87.29    7.40
  -3  -7  -1  461.85   31.80
  -3  -7  -1  433.16   31.10
   3   7  -1  408.36   30.70
  -7   3  -1  389.36   30.40
   3   7   1  390.66   30.60
  -4  -7  -1   57.99    6.60
  -4  -7  -1   50.29    7.30
  -7   4  -1   64.19    5.90
   4   7  -1   71.39    6.20
   4   7   1   76.39    6.40
  -7   5  -1  152.18   13.10
  -5  -7  -1  184.28   16.50
  -5  -7  -1  180.38   14.00
   5   7  -1  161.48   13.40
   5   7   1  175.78   13.60
   7  -6  -1   10.60    3.80
  -7   6  -1   10.20    2.20
  -6  -7  -1   15.20    4.10
   6   7  -1   10.90    3.70
   6   7  -1   12.40    2.60
   6   7   1   10.30    2.40
  -7   6   1   11.70    2.50
  -7   7  -1  244.08   20.30
   7   7  -1  260.87   20.40
  -7  -7  -1  248.68   20.90
   7   7  -1  259.87   21.10
   7  -7  -1  274.37   21.00
  -7   7   1  254.77   20.30
   7   7   1  297.37   20.70
   8   7  -1   65.09    7.30
  -8  -7  -1   72.19    8.00
   7  -8  -1   80.39    8.50
   8   7  -1   66.89    8.20
  -7   8  -1   61.59    6.60
  -7   8   1   74.89    7.40
   8   7   1   76.59    7.60
  -8  -6  -1  354.36   27.60
   8   6  -1  365.66   27.70
  -6   8  -1  376.56   28.70
   6  -8  -1  364.46   27.60
   8   6  -1  337.27   27.00
  -6   8   1  363.06   27.20
   8   6   1  345.47   27.10
   5  -8  -1  170.68   13.90
   8   5  -1  162.88   13.40
   8   5  -1  153.38   13.80
  -8  -5  -1  168.88   14.00
  -5   8  -1  163.98   13.00
  -5   8   1  172.88   13.40
   8   5   1  157.78   13.30
   4  -8  -1  145.09   13.40
   8   4  -1  162.58   13.00
  -4   8  -1  156.18   12.60
  -8  -4  -1  167.08   13.70
  -4   8   1  172.68   13.00
   8   4   1  155.38   12.90
  -3   8  -1  339.57   25.50
   8   3  -1  342.07   26.60
   3  -8  -1  330.47   26.20
  -8  -3  -1  343.27   26.30
   8   3   1  353.76   25.80
  -3   8   1  343.67   25.70
  -2   8  -1   31.10    3.90
  -8  -2  -1   47.30    5.80
   2  -8  -1   25.80    5.00
   8   2  -1   40.20    5.50
  -2   8   1   30.70    3.90
   8   2   1   29.10    4.20
  -1   8  -1  406.56   30.30
   1  -8  -1  412.16   31.40
   1  -8  -1  437.16   31.00
  -8  -1  -1  404.26   31.10
  -1   8   1  372.16   30.30
   8   1   1  435.26   30.60
  -8   0  -1   15.40    3.30
   0  -8  -1   16.30    4.90
   0   8  -1   10.50    2.10
   8   0  -1   11.00    2.30
   0  -8  -1    8.40    3.30
   0   8  -1   22.50    7.00
   8   0   1    8.00    2.40
   0   8   1    7.90    2.00
  -1  -8  -1  503.95   37.60
  -1  -8  -1  439.76   37.90
   1   8  -1  520.95   37.10
   1   8   1  509.65   37.20
   8  -1   1  552.74   37.50
   2   8  -1   16.60    2.50
  -2  -8  -1   31.50    4.50
   2   8  -1   12.20    6.70
   2   8  -1   18.50    2.90
  -2  -8  -1   33.30    5.40
   2   8   1   19.10    2.90
   3   8  -1  271.67   21.10
  -3  -8  -1  286.67   22.10
  -3  -8  -1  307.97   21.50
  -8   3  -1  269.07   20.80
   3   8   1  252.97   20.90
  -4  -8  -1  197.88   16.70
  -4  -8  -1  202.68   16.10
   4   8  -1  211.98   15.80
  -8   4  -1  188.78   15.40
   4   8   1  195.88   15.60
  -8   5  -1  133.69   11.40
   5   8  -1  145.39   11.80
  -5  -8  -1  142.39   12.80
  -5  -8  -1  153.38   12.30
   5   8   1  136.89   11.80
   6   8  -1  333.67   26.40
  -6  -8  -1  318.07   27.00
   6   8   1  366.56   26.60
  -8   6   1  375.26   26.60
   7   8  -1   84.89    8.00
   8  -7  -1   83.99    8.80
  -7  -8  -1   72.89    8.60
   7   8  -1   68.99    8.90
  -8   7  -1   78.99    7.40
   7   8   1   84.19    8.00
  -8   7   1   82.19    7.80
   8  -8  -1  221.78   18.00
   8   8  -1  206.78   17.10
   8   8  -1  207.38   17.90
  -8   8  -1  205.08   16.70
  -8  -8  -1  185.38   17.50
  -8   8   1  231.48   17.30
   8   8   1  226.08   17.50
  -8   9  -1  115.89   10.70
   9   8  -1  125.39   12.00
  -9  -8  -1  111.49   11.90
   9   8  -1  122.09   11.40
   8  -9  -1  141.59   12.50
   9   8   1  144.39   11.90
  -8   9   1  115.29   11.10
   7  -9  -1  235.08   18.60
  -7   9  -1  200.98   17.20
   9   7  -1  209.68   17.70
  -9  -7  -1  199.38   18.20
   9   7  -1  223.98   18.30
   9   7   1  236.08   18.10
  -7   9   1  239.68   17.90
  -9  -6  -1   16.40    4.80
  -6   9  -1   12.50    2.60
   9   6  -1   16.50    3.30
   9   6  -1    9.40    3.40
   6  -9  -1   18.60    4.50
  -6   9   1   11.60    2.90
   9   6   1   16.40    3.20
   9   5  -1  618.54   46.80
  -9  -5  -1  621.74   47.20
   9   5  -1  574.34   46.80
  -5   9  -1  634.84   46.50
   5  -9  -1  636.54   47.20
  -5   9   1  665.63   46.80
   9   5   1  692.13   47.00
   9   4  -1   14.70    2.80
  -4   9  -1   12.30    2.70
   9   4  -1   11.80    3.00
  -9  -4  -1   18.20    4.10
   4  -9  -1   19.60    4.30
   9   4   1   12.50    2.90
  -4   9   1   10.50    2.60
  -3   9  -1  154.18   12.40
  -9  -3  -1  160.68   13.60
   9   3  -1  153.68   12.90
   9   3  -1  149.69   12.90
   9   3   1  153.48   12.80
  -3   9   1  162.48   12.70
   2  -9  -1   71.59    7.70
  -9  -2  -1   77.19    8.30
  -2   9  -1   79.69    6.90
   9   2  -1   74.49    7.40
  -2   9   1   73.29    6.90
   9   2   1   74.59    7.30
  -9  -1  -1   -4.70    5.40
   1  -9  -1   10.90    4.20
  -1   9  -1   10.40    2.00
  -1   9  -1    7.90    6.90
   1  -9  -1    9.90    3.50
  -9  -1  -1   13.30    4.20
   9   1  -1    8.50    2.40
  -1   9   1    8.20    2.20
   9   1   1    7.90    2.30
   0  -9  -1   19.30    3.80
   0   9  -1   16.80    6.70
   0  -9  -1   18.50    4.80
   0   9  -1   15.50    2.50
   9   0   1   16.10    2.90
   0   9   1   14.30    2.70
  -1  -9  -1    8.70    3.20
   1   9  -1   10.50    6.40
  -1  -9  -1   17.60    4.90
   1   9  -1   10.50    2.40
   1   9   1    9.80    2.40
   9  -1   1    8.90    2.60
  -2  -9  -1   65.29    6.90
  -2  -9  -1   62.59    7.60
   2   9  -1   62.69    6.30
   2   9   1   63.19    6.30
  -9   3  -1  207.78   15.00
  -3  -9  -1  169.78   16.10
  -3  -9  -1  191.98   15.60
   3   9  -1  189.28   15.70
   3   9   1  192.18   15.10
   4   9  -1   10.60    2.40
   4   9  -1    3.90    5.80
  -4  -9  -1   21.50    4.10
  -9   4  -1   10.30    2.60
  -4  -9  -1   10.40    4.50
   4   9   1   10.60    2.50
  -5  -9  -1  554.54   42.40
   5   9  -1  575.54   41.80
  -5  -9  -1  588.64   42.10
  -9   5  -1  527.05   41.40
   5   9   1  576.24   41.80
   6   9  -1   -0.20    4.10
  -6  -9  -1   14.70    4.60
  -9   6  -1    8.50    2.30
   6   9  -1   14.60    3.00
  -9   6   1   10.00    2.70
   6   9   1   11.80    3.20
   6   9   1   -1.40    4.30
   7   9  -1  206.48   18.90
  -9   7  -1  209.48   17.40
   7   9  -1  226.48   17.90
  -7  -9  -1  193.98   18.30
   9  -7  -1  240.68   19.30
  -9   7   1  252.77   18.10
   7   9   1  227.58   18.00
  -9   8  -1  102.69   10.00
  -8  -9  -1   92.79   11.30
   9  -8  -1  133.09   12.30
   8   9  -1  131.59   12.00
   8   9  -1  109.89   10.70
  -9   8   1  120.59   10.80
   8   9   1  121.19   10.90
   9   9  -1   61.99    8.80
  -9   9  -1   58.59    6.70
  -9  -9  -1   63.09    8.40
   9  -9  -1   64.39    8.80
   9   9  -1   58.69    7.50
  -9   9   1   67.89    7.40
   9   9   1   74.59    8.10
   9 -10  -1   59.39    8.90
 -10  -9  -1   50.29    8.10
  10   9  -1   53.09    7.50
  10   9  -1   58.89    8.20
  -9  10  -1   53.69    6.50
  -9  10   1   77.09    8.30
  10   9   1   73.49    8.20
   8 -10  -1   30.00    6.30
 -10  -8  -1   30.70    6.40
  -8  10  -1   20.10    3.60
  10   8  -1   24.90    5.10
  10   8  -1   19.40    4.20
  -8  10   1   19.80    4.00
  10   8   1   24.40    4.40
  10   7  -1  253.67   20.90
 -10  -7  -1  238.98   21.10
  10   7  -1  261.27   20.80
   7 -10  -1  273.07   21.40
  -7  10  -1  267.67   20.20
  -7  10   1  270.47   20.70
  10   7   1  243.08   20.60
 -10  -6  -1   36.30    6.10
   6 -10  -1   33.90    5.80
  -6  10  -1   15.50    3.00
  10   6  -1   18.50    4.10
  10   6  -1   23.20    4.00
  10   6   1   17.10    3.90
  -6  10   1   18.40    3.70
 -10  -5  -1   78.09    9.00
  10   5  -1   73.49    7.80
  -5  10  -1   71.19    7.20
  10   5  -1   66.39    7.80
   5 -10  -1   73.59    8.50
  10   5   1   73.39    8.00
  -5  10   1   88.59    8.00
   4 -10  -1  123.39   11.30
  -4  10  -1  124.09   10.40
  10   4  -1  116.29   10.80
  10   4  -1  111.69   10.90
 -10  -4  -1  142.59   11.90
  10   4   1  123.79   11.00
  -4  10   1  118.39   10.60
   3 -10  -1   94.49    9.40
  10   3  -1   84.49    8.70
 -10  -3  -1  103.49   10.00
  -3  10  -1  100.39    8.50
  10   3  -1   98.79    9.30
  -3  10   1   97.19    8.70
  10   3   1   93.29    9.00
   2 -10  -1   12.10    4.90
   2 -10  -1    7.60    5.10
  10   2  -1   10.20    2.70
  -2  10  -1    7.40    2.20
  10   2   1    6.80    2.60
  -2  10   1    6.20    2.40
   1 -10  -1  189.18   17.00
  -1  10  -1  143.79   20.10
  -1  10  -1  208.48   15.80
  -1  10   1  220.48   16.00
  10   1   1  205.68   16.10
   0 -10  -1   17.90    5.20
   0  10  -1   11.90    7.60
   0  10  -1   28.20    3.90
  10   0   1   19.60    3.60
   0  10   1   19.00    3.20
   1  10  -1  173.88   13.70
  -1 -10  -1  142.69   14.90
  -1 -10  -1  173.08   14.10
   1  10   1  181.68   13.90
   2  10  -1    5.00    6.60
   2  10  -1    6.50    2.30
  -2 -10  -1   11.60    3.50
  -2 -10  -1    9.70    4.80
   2  10   1    5.30    2.20
  -3 -10  -1   76.69   10.60
 -10   3  -1  110.19    9.10
   3  10  -1  117.29    9.70
  -3 -10  -1   97.29    9.70
   3  10   1  120.89    9.70
  -4 -10  -1  109.59    9.90
   4  10  -1  105.29    9.60
 -10   4  -1  102.29    9.00
  -4 -10  -1  100.39   10.70
   4  10   1   99.29    9.40
 -10   5  -1   66.49    6.60
  -5 -10  -1   52.99    8.20
   5  10  -1   61.19    7.00
   5  10   1   71.69    7.30
 -10   6  -1   22.00    3.60
  -6 -10  -1   20.20    5.30
   6  10  -1   24.80    4.00
   6  10   1   39.90    5.30
 -10   6   1   24.80    4.00
  -7 -10  -1  201.38   19.80
   7  10  -1  241.58   19.50
 -10   7  -1  239.88   19.10
   7  10   1  247.78   19.60
 -10   7   1  284.07   19.80
  -8 -10  -1   22.40    6.10
  10  -8  -1   20.80    6.20
   8  10  -1   13.50    3.80
 -10   8  -1   12.70    2.90
   8  10  -1   19.90    5.20
   8  10   1   17.20    3.90
 -10   8   1   16.90    3.60
 -10   9  -1   77.39    7.70
   9  10  -1   75.29    8.50
  10  -9  -1   75.79    9.80
  -9 -10  -1   54.19    8.70
   9  10  -1   70.19    9.50
 -10   9   1   90.99    9.10
   9  10   1   84.49    9.00
 -10  10  -1    0.60    2.00
  10  10  -1    1.00    3.80
  10  10  -1    4.70    3.20
 -10 -10  -1    1.60    4.30
  10 -10  -1    6.40    5.10
  10  10   1    2.10    2.90
 -10  10   1    1.70    2.70
 -11 -10  -1    7.30    5.40
  11  10  -1   16.60    4.60
  10 -11  -1   24.00    6.00
  11  10  -1    9.80    3.50
 -10  11  -1    3.70    2.40
 -10  11   1    5.40    3.00
  11  10   1    9.10    3.70
  11   9  -1   36.70    6.30
  -9  11  -1   40.40    5.50
   9 -11  -1   44.60    7.50
  11   9  -1   29.20    5.30
 -11  -9  -1   41.10    7.00
  -9  11   1   39.50    5.80
  11   9   1   35.70    5.70
   8 -11  -1    5.60    4.70
  11   8  -1    2.00    3.40
  11   8  -1    3.00    2.90
  -8  11  -1    3.20    2.30
 -11  -8  -1   14.80    5.20
  11   8   1    2.50    3.10
  -8  11   1    1.10    2.50
  11   7  -1  243.98   20.60
  11   7  -1  256.87   20.80
 -11  -7  -1  250.47   21.30
  -7  11  -1  277.67   20.40
   7 -11  -1  276.17   21.50
   7 -11   1  221.48   19.40
  11   7   1  272.67   24.80
  -7  11   1  279.57   20.80
  11   6  -1   21.90    4.40
  -6  11  -1   18.90    3.50
  11   6  -1   27.10    4.60
   6 -11  -1   41.40    6.40
  -6  11   1   16.70    3.80
  11   6   1   21.90    4.20
  -5  11  -1  173.38   14.10
  11   5  -1  161.38   14.30
 -11  -5  -1  174.18   15.50
  11   5  -1  170.28   14.70
   5 -11  -1  169.38   15.00
  11   5   1  165.08   14.50
  -5  11   1  182.48   14.60
  11   4  -1   36.40    5.50
   4 -11  -1   39.00    6.10
  -4  11  -1   38.70    4.90
  11   4  -1   26.60    4.80
  -4  11   1   23.50    4.10
  11   4   1   28.60    4.60
  -3  11  -1  207.98   15.50
  11   3  -1  187.68   15.50
   3 -11  -1  159.28   15.80
  11   3   1  188.38   15.90
  -3  11   1  206.78   15.70
  -2  11  -1    9.00    2.60
   2 -11  -1   15.40    5.50
   2 -11  -1    5.80    3.50
  -2  11   1   10.10    2.80
  11   2   1   10.60    3.30
   1 -11  -1   61.59    7.20
   1 -11  -1   45.90    8.00
  -1  11  -1   63.09    6.60
  11   1   1   68.99    7.40
  -1  11   1   70.39    7.00
   0  11  -1    5.90    2.20
   0 -11  -1   10.80    3.60
   0  11  -1    6.20    8.80
   0 -11  -1    4.90    4.70
  11   0   1    5.80    3.00
   0  11   1    4.70    2.50
   1  11  -1   56.99    6.10
  -1 -11  -1   44.60    7.90
  -1 -11  -1   53.49    6.60
   1  11   1   61.79    6.40
   2  11  -1    4.70    8.60
  -2 -11  -1    9.50    5.20
   2  11  -1    6.40    2.50
  -2 -11  -1   16.10    4.20
   2  11   1    7.50    2.70
  -3 -11  -1  177.48   14.10
  -3 -11  -1  125.49   14.40
   3  11  -1  173.58   13.70
   3  11   1  168.48   13.70
  -4 -11  -1   54.09    6.70
   4  11  -1   42.10    5.80
 -11   4  -1   44.90    5.30
  -4 -11  -1   27.30    6.30
   4  11   1   42.60    5.90
   5  11  -1  185.28   15.10
  -5 -11  -1  139.59   15.70
 -11   5  -1  198.38   14.80
   5  11   1  189.58   15.10
   6  11  -1   32.60    4.60
  -6 -11  -1   18.90    5.50
 -11   6  -1   21.60    3.70
   6  11   1   28.10    4.40
 -11   6   1   26.80    4.20
   7  11  -1  261.77   21.50
 -11   7  -1  276.07   21.10
   7  11   1  264.07   22.80
 -11   8  -1    1.30    2.30
   8  11  -1    3.80    2.80
  -8 -11  -1    3.40    4.50
   8  11  -1    7.60    4.40
  11  -8  -1   10.40    5.60
   8  11   1    2.00    2.90
 -11   8   1    2.50    2.80
   9  11  -1   26.40    5.90
 -11   9  -1   43.40    5.50
  -9 -11  -1   33.30    6.60
  11  -9  -1   38.40    7.60
   9  11  -1   34.40    5.50
   9  11   1   29.20    5.10
 -11   9   1   48.30    6.00
  11 -10  -1   16.80    6.30
 -11  10  -1    8.70    2.70
  10  11  -1    8.30    3.50
 -10 -11  -1    6.20    4.80
  10  11  -1   10.00    4.60
  10  11   1   14.30    3.90
 -11  10   1    7.60    3.00
 -11  11  -1   51.59    6.60
  11  11  -1   43.90    7.70
 -11 -11  -1   49.20    8.30
  11  11  -1   61.49    8.50
  11 -11  -1   59.79    8.80
  11  11   1   61.99    8.10
 -11  11   1   57.69    7.20
  12  11  -1    2.80    4.40
  12  11  -1    4.90    3.40
  12  11   1    8.80    3.40
 -11  12   1    6.20    2.70
  12  10  -1    4.50    4.00
  12  10  -1    2.40    3.40
  10 -12  -1   12.30    5.80
 -10  12  -1    1.50    2.20
 -10  12   1   -0.30    2.30
  12  10   1    2.60    2.80
  10 -12   1   -6.80    4.40
  12   9  -1    1.50    3.50
   9 -12  -1    8.20    4.90
  12   9  -1    5.00    3.30
  -9  12  -1    0.40    2.30
  -9  12   1    1.80    2.30
  12   9   1    2.80    3.30
   9 -12   1   -0.70    4.30
  12   8  -1    9.10    3.60
  12   8  -1   13.60    3.90
   8 -12  -1   18.00    5.40
  -8  12  -1    6.60    2.80
  -8  12   1    9.00    3.10
  12   8   1   11.60    3.90
   8 -12   1    7.90    4.20
  12   7  -1    9.60    3.80
   7 -12  -1   12.40    5.20
  12   7  -1    8.90    3.70
  -7  12  -1   13.50    3.30
  -7  12   1   14.50    3.50
  12   7   1   13.90    4.00
  12   6  -1   28.30    5.00
  12   6  -1   29.70    4.80
  -6  12  -1   23.00    4.00
   6 -12  -1   37.40    6.40
  12   6   1   28.20    4.80
  -6  12   1   23.30    5.70
  12   5  -1  141.99   13.00
  12   5  -1  128.29   12.20
  -5  12  -1  147.69   12.20
   5 -12  -1  134.69   13.00
  12   5   1  145.89   13.90
  -5  12   1  149.69   12.60
  -4  12  -1   45.50    6.00
   4 -12  -1   64.29    7.60
  12   4  -1   51.79    7.10
  -4  12   1   44.30    6.30
  12   4   1   50.89    7.10
   3 -12  -1    9.70    4.70
  -3  12  -1    7.80    2.50
   3 -12  -1    8.80    5.50
  -3  12   1    6.60    2.80
  12   3   1   10.70    3.30
  -2  12  -1    8.70    2.60
   2 -12  -1    8.20    4.00
   2 -12  -1    6.60    5.00
  -2  12  -1    8.10   10.70
  -2  12   1    9.30    2.70
  12   2   1    8.30    3.30
   1 -12  -1   31.10    5.70
   1 -12  -1   39.90    7.50
  -1  12  -1   39.40    5.40
  12   1   1   35.00    5.30
  -1  12   1   45.50    5.70
   0  12  -1    8.10    2.60
   0 -12  -1   12.10    4.30
   0  12  -1   -0.90    8.70
   0 -12  -1    7.20    5.00
   0  12   1    8.00    2.80
  12   0   1    9.30    3.50
   1  12  -1   10.70    9.10
  -1 -12  -1   24.10    6.20
  -1 -12  -1   37.00    5.50
   2  12  -1    7.70    9.10
  -2 -12  -1   11.70    4.00
   2  12  -1    3.90    2.60
  -2 -12  -1    8.00    4.90
   2  12   1    3.70    2.50
  -3 -12  -1    0.50    4.70
   3  12  -1    7.20    2.70
   3  12  -1  -15.10    8.00
  -3 -12  -1   10.20    4.10
   3  12   1    7.80    2.80
 -12   4  -1   57.49    6.20
   4  12  -1   52.89    6.80
  -4 -12  -1   37.40    7.40
   4  12   1   56.29    6.80
  -5 -12  -1   96.69   10.60
 -12   6  -1   28.80    4.20
   6  12  -1   26.90    4.50
  -6 -12  -1   19.80    5.30
 -12   6   1   29.60    5.70
   6  12   1   41.90    5.70
  -7 -12  -1    9.60    4.80
 -12   7  -1   10.00    2.80
   7  12  -1    1.50    5.00
   7  12  -1    6.30    3.00
 -12   7   1   13.50    3.40
   7  12   1   12.80    3.80
   8  12  -1   13.90    3.70
   8  12  -1   11.20    5.00
  12  -8  -1    9.90    6.70
  -8 -12  -1    9.70    4.90
 -12   8  -1   12.40    3.00
   8  12   1   10.30    3.40
 -12   8   1   12.30    3.30
 -12   9  -1    1.40    2.30
  -9 -12  -1    5.10    4.50
  12  -9  -1    4.60    5.90
   9  12  -1   -1.00    3.00
   9  12  -1   -7.10    3.90
 -12   9   1   -0.50    2.20
   9  12   1    2.30    3.20
 -10 -12  -1    1.40    4.70
  12 -10  -1    9.50    5.60
  10  12  -1   -2.20    3.90
 -12  10  -1    1.20    2.20
 -12  10   1    1.40    2.50
  10  12   1    3.10    3.10
 -12  11  -1    7.40    2.70
  12 -11  -1   11.80    5.50
  11  12  -1    4.40    3.40
 -11 -12  -1    1.00    5.30
  11  12  -1    8.50    4.60
  11  12   1    6.90    3.40
 -12  11   1    9.30    3.00
  12  12  -1    3.00    3.10
  12 -12  -1   11.00    6.30
 -12  12  -1    3.20    2.90
  12  12   1    4.50    3.30
 -12  12   1   -0.20    2.20
  13  12  -1   17.00    5.60
  13  12  -1   25.10    5.40
 -12  13  -1   24.10    4.30
  12 -13  -1   31.80    7.70
 -12  13   1   25.20    4.70
  12 -13   1   23.70    7.00
  13  12   1   22.30    5.10
  13  11  -1   12.60    4.80
 -11  13  -1   15.80    3.90
  11 -13  -1   19.40    6.30
  13  11  -1   11.50    3.80
  11 -13   1   -2.10    5.90
  13  11   1   13.20    3.80
 -11  13   1   12.30    3.50
  10 -13  -1   15.70    5.80
  13  10  -1   13.20    4.00
  13  10  -1    8.20    3.90
 -10  13  -1    9.10    3.10
 -10  13   1    9.10    3.20
  13  10   1   13.40    4.00
  13   9  -1  103.49   10.40
   9 -13  -1  106.49   11.50
  13   9  -1   79.39    9.40
  -9  13  -1   99.39    9.50
  13   9   1  107.59   10.70
  -9  13   1   84.69    9.50
  -8  13  -1   26.00    4.40
  13   8  -1   30.60    4.90
   8 -13  -1   30.00    6.30
  13   8   1   35.00    5.50
  -8  13   1   23.70    4.40
  13   7  -1   53.89    8.00
  -7  13  -1   65.39    7.20
  13   7  -1   52.89    7.10
   7 -13  -1   65.19    8.70
  13   7   1   65.39    8.30
  -7  13   1   59.89    7.30
  -6  13  -1   51.89    6.30
   6 -13  -1   50.59    7.60
  13   6  -1   39.10    6.10
  -6  13   1   53.59    6.60
  13   6   1   38.30    6.00
   5 -13  -1   75.39    9.00
  13   5  -1   63.39    8.20
  -5  13  -1   60.99    7.30
  13   5   1   54.39    8.10
  -5  13   1   64.29    7.30
  -4  13  -1   11.40    3.10
   4 -13  -1   15.50    5.30
  -4  13   1   10.10    3.10
  13   4   1   14.80    4.10
  -3  13  -1  107.09    9.50
   3 -13  -1   81.89   11.20
   3 -13  -1   99.89   10.20
  13   3   1   95.09   10.00
  -3  13   1  101.69   12.20
   2 -13  -1   16.50    5.00
  -2  13  -1   21.90   12.60
   2 -13  -1    7.10    4.80
  -2  13  -1   11.70    3.10
  -2  13   1   12.40    3.70
  -1  13  -1    4.70    9.90
   1 -13  -1   18.90    4.90
  -1  13  -1   15.70    3.20
   1 -13  -1   10.00    5.60
  -1  13   1   14.10    3.40
  13   1   1   18.40    6.60
   0  13  -1    1.30    2.20
   0 -13  -1    2.40    4.40
   0  13  -1  -10.50    9.40
   0 -13  -1    2.30    3.50
   0  13   1    4.00    2.50
  -1 -13  -1    9.70    5.10
   1  13  -1   11.80   10.70
  -1 -13  -1   19.30    4.60
   1  13  -1   14.00    3.30
  -1 -13   1    5.90    3.80
   1  13   1   12.30    3.30
  -2 -13  -1   13.20    5.00
   2  13  -1    3.30    8.60
   2  13  -1   13.40    3.30
  -2 -13  -1   15.20    4.10
  -3 -13  -1   81.49   11.20
   3  13  -1  124.99   10.80
   3  13   1  115.19   10.90
 -13   4  -1   14.30    3.00
   4  13  -1   -1.90    7.60
  -4 -13  -1   10.70    4.80
   4  13  -1   12.50    3.40
   4  13   1   13.60    3.50
  -5 -13  -1   27.60    5.40
 -13   6  -1   75.89    7.90
   6  13  -1   70.59    8.30
 -13   6   1   77.39    8.20
   6  13   1   65.79    8.20
  -7 -13  -1   30.60    6.70
   7  13  -1   52.59    7.20
   7  13   1   50.89    7.10
  -8 -13  -1   20.80    5.90
   8  13  -1   23.20    4.50
   8  13  -1   23.50    5.60
 -13   8  -1   38.00    5.10
   8  13   1   20.70    4.30
 -13   8   1   27.30    4.60
   9  13  -1  100.79   11.70
  13  -9  -1   98.59   11.90
  -9 -13  -1   71.39   10.00
 -13   9  -1  106.09    9.70
   9  13  -1   87.09   10.90
 -13   9   1  115.19   10.40
   9  13   1  104.79   10.30
 -13  10  -1    9.20    3.00
  10  13  -1    6.80    3.40
 -10 -13  -1    5.80    4.60
  10  13  -1   13.50    5.00
  13 -10  -1   13.70    6.70
 -13  10   1    8.50    3.10
  10  13   1   10.40    3.50
  11  13  -1    7.40    5.60
 -11 -13  -1   -3.30    6.00
  13 -11  -1   13.20    6.20
 -13  11  -1   13.00    3.40
  11  13  -1   12.40    3.70
 -13  11   1   11.40    3.30
  11  13   1    8.40    3.20
  12  13  -1   21.30    5.10
 -13  12  -1   29.10    4.80
  13 -12  -1   43.40    8.40
  12  13  -1   39.90    7.40
 -13  12   1   23.40    4.50
  12  13   1   26.90    5.40
 -13  13  -1   -3.90    2.50
  13  13  -1   -5.10    3.30
  13  13  -1   -9.00    6.50
  13 -13  -1    7.30    6.30
 -13  13   1   -1.30    2.50
  13  13   1   -1.00    3.00
  13 -13   1    6.90    7.00
 -13  14  -1   19.40    4.60
  14  13  -1   16.00    4.90
  13 -14  -1   17.50    7.90
  14  13   1   23.00    5.30
 -13  14   1   22.30    4.40
 -12  14  -1    5.40    3.30
  12 -14  -1    6.90    6.50
  14  12  -1   11.50    4.20
 -12  14   1    7.20    3.20
  14  12   1    6.30    3.20
  14  11  -1   19.60    6.00
  11 -14  -1   34.70    8.00
  14  11  -1   29.40    5.60
 -11  14  -1   19.40    4.10
  14  11   1   20.80    5.00
 -11  14   1   17.20    4.00
  10 -14  -1    0.90    5.60
  14  10  -1    7.20    3.70
 -10  14  -1    8.40    3.40
  14  10   1   13.20    3.90
 -10  14   1    7.50    2.90
  -9  14  -1   13.90    3.40
  14   9  -1   13.20    4.50
   9 -14  -1   30.90    6.90
  14   9   1   15.40    4.30
  -9  14   1   11.20    3.50
  -8  14  -1    6.10    3.00
  14   8  -1    6.80    3.80
   8 -14  -1   21.60    5.70
  14   8   1    8.20    3.60
  -8  14   1    5.40    3.00
  14   7  -1   -0.10    3.20
  -7  14  -1    2.00    2.40
   7 -14  -1    5.40    5.50
  14   7   1    0.90    2.70
  -7  14   1    1.70    2.60
   6 -14  -1   54.99    7.70
  14   6  -1   33.40    6.00
  14   6   1   38.10    6.10
  -6  14   1   30.90    5.10
   5 -14  -1   12.60    5.30
  -5  14  -1    8.70    3.00
  14   5   1    9.00    3.50
  -5  14   1    3.60    2.90
   4 -14  -1   16.80    5.00
  -4  14  -1   11.30    3.10
   4 -14  -1   11.50    5.30
  -4  14   1   11.80    3.40
  14   4   1   15.90    4.00
  -3  14  -1   26.30   13.90
   3 -14  -1   52.79    7.40
  -3  14  -1   54.09    6.50
  -3  14   1   54.19    6.90
  14   3   1   53.59    7.80
  -2  14  -1   64.09    7.50
   2 -14  -1   63.69    8.10
  14   2   1   65.99    8.70
  -2  14   1   64.59    7.60
  -1  14  -1   -1.00    9.40
  -1  14  -1   -1.40    2.20
   1 -14  -1    1.30    4.00
   1 -14  -1    2.60    4.70
  -1  14   1    2.90    2.80
   0  14  -1   58.59    6.90
   0 -14  -1   46.90    7.10
   0  14   1   55.99    6.90
   1  14  -1   13.00   13.90
  -1 -14  -1    1.50    4.50
  -1 -14  -1   -2.20    3.80
   1  14  -1    4.50    2.90
   1  14   1    4.60    2.50
  -1 -14   1    3.90    3.80
  -2 -14  -1   53.89    7.80
   2  14  -1   71.59    7.90
   2  14   1   74.39    7.90
 -14   3  -1   63.59    6.90
   3  14  -1   55.09    7.30
   3  14   1   54.09    7.20
  -4 -14  -1    9.00    4.20
   4  14  -1    2.20    7.40
   4  14  -1   22.70    4.30
 -14   4  -1   27.60    4.10
   4  14   1   19.50    4.20
   5  14  -1    5.90    3.10
 -14   5  -1    7.30    2.60
   5  14  -1   -1.20    6.70
  -5 -14  -1    3.60    3.60
   5  14   1    5.70    3.10
   5  14   1   -0.10    6.30
   6  14  -1   24.90    4.40
   6  14  -1   -1.60    5.90
  -6 -14  -1   14.00    3.70
   6  14   1   18.90    4.10
 -14   6   1   32.30    4.70
 -14   7  -1   -0.40    2.10
   7  14  -1   -2.50    5.20
  -7 -14  -1    4.90    4.70
   7  14  -1    2.00    2.80
   7  14   1    0.90    2.60
   7  14   1   -3.70    6.10
 -14   7   1    1.20    2.40
   8  14  -1   15.30    4.20
  -8 -14  -1    9.80    5.50
   8  14  -1   12.20    5.30
 -14   8  -1   11.30    3.20
 -14   8   1   16.40    3.90
   8  14   1   14.90    3.90
  -9 -14  -1   13.60    5.20
   9  14  -1   10.20    3.80
 -14   9  -1   11.50    3.40
  14  -9  -1   12.30    6.50
   9  14  -1   11.20    4.90
 -14   9   1   15.40    3.60
   9  14   1   12.50    3.80
  10  14  -1    7.70    3.60
  10  14  -1    7.30    5.50
 -14  10  -1    9.10    3.00
 -10 -14  -1   -1.60    6.20
  14 -10  -1   14.60    6.10
  10  14   1   11.50    3.70
 -14  10   1   13.60    3.40
  14 -11  -1   24.20    7.30
 -14  11  -1   13.90    3.50
  11  14  -1   17.60    4.40
  11  14  -1   27.30    6.30
 -14  11   1   20.10    4.60
  11  14   1   17.10    4.40
  14 -12  -1   18.50    7.00
 -14  12  -1    2.80    2.80
  12  14  -1   -8.60    6.00
  12  14  -1   11.50    4.00
 -14  12   1    4.20    3.10
  12  14   1    5.60    3.50
  13  14  -1   22.70    5.20
  14 -13  -1   20.30    7.30
 -14  13  -1   20.50    4.90
  14 -13   1    7.40    9.50
 -14  13   1   16.70    3.90
  13  14   1   17.40    4.80
  14 -14  -1   18.80    7.10
 -14  14  -1   24.60    5.00
  14  14  -1   20.00    5.10
 -14  14   1   18.80    4.00
  14  14   1   13.90    4.10
  15  14  -1    5.50    4.20
  14 -15  -1  -14.40    7.60
 -14  15  -1    6.60    4.20
 -14  15   1    5.20    4.70
  15  14   1    5.10    5.70
 -13  15  -1    0.20    3.80
  13 -15  -1    2.90    8.60
  15  13  -1    3.10    3.90
 -13  15   1    2.80    2.60
  15  13   1    5.40    3.70
  15  12  -1   26.30    5.50
  12 -15  -1   24.30    7.40
 -12  15  -1   15.50    5.00
 -12  15   1   21.20    4.20
  15  12   1   23.30    5.30
 -11  15  -1   -0.40    3.20
  15  11  -1    4.80    3.70
  11 -15  -1   10.00    6.90
  15  11   1    4.20    3.30
 -11  15   1    2.30    2.70
  15  10  -1   32.70    6.00
  10 -15  -1   44.50    8.10
 -10  15  -1   28.40    4.90
  15  10   1   30.90    6.00
 -10  15   1   24.70    4.70
   9 -15  -1    4.90    6.40
  15   9  -1    4.80    3.80
  -9  15  -1    2.00    2.80
  15   9   1    5.70    3.20
  -9  15   1    4.00    2.80
   8 -15  -1   76.79    9.90
  -8  15  -1   67.19    8.00
  15   8  -1   45.40    7.60
  15   8   1   68.49    8.70
  -8  15   1   57.99    7.30
  -7  15  -1   19.30    3.70
   7 -15  -1   20.00    6.00
  15   7  -1   16.50    4.50
  -7  15   1   13.40    3.40
  15   7   1   17.80    4.50
   6 -15  -1   17.80    5.50
  -6  15  -1   13.50    3.80
  -6  15   1   11.10    3.50
  15   6   1   17.20    4.20
  -5  15  -1   29.50    4.60
   5 -15  -1   17.00    6.30
   5 -15  -1   36.60    6.10
  -5  15   1   27.70    4.70
  15   5   1   28.30    5.20
   4 -15  -1    7.30    5.10
   4 -15  -1    9.90    5.10
  -4  15  -1   10.00   10.00
  -4  15  -1   20.10    4.00
  -4  15   1   14.10    3.70
  15   4   1   16.20    4.20
   3 -15  -1   14.90    4.60
  -3  15  -1    4.90    2.60
  -3  15  -1    0.10    8.70
   3 -15  -1    2.90    5.20
  15   3   1   10.10    3.90
  -3  15   1    3.20    2.80
  -2  15  -1    3.70    2.60
  -2  15  -1    4.80    9.30
   2 -15  -1    7.30    4.00
  -2  15   1    5.30    2.80
  15   2   1    6.30    3.80
   1 -15  -1   -1.40    3.50
  -1  15  -1   -1.20    8.60
  -1  15  -1    4.40    2.70
   1 -15  -1   -2.10    3.60
   0 -15  -1    2.50    3.90
   0  15  -1   14.50    3.30
   0 -15  -1    5.30    4.20
   0  15  -1    9.60    9.70
   0  15   1   15.00    3.50
   0 -15   1    6.70    3.70
   1  15  -1    5.10    2.80
   1  15  -1    7.60    8.40
  -1 -15  -1    4.20    4.20
   1  15   1    4.20    2.60
  -1 -15   1    1.30    3.70
  -2 -15  -1    6.00    4.30
   2  15  -1    2.30    8.00
   2  15  -1   10.50    3.20
   2  15   1    7.30    3.00
   3  15  -1    7.80    3.30
  -3 -15  -1    1.50    3.60
 -15   3  -1   12.30    2.90
   3  15  -1   -6.80    7.40
   3  15   1    6.80    3.00
 -15   4  -1   24.60    4.00
  -4 -15  -1    6.30    3.70
   4  15  -1   14.70    3.80
   4  15  -1    4.90    6.50
   4  15   1   13.90    3.60
   5  15  -1   24.90    4.40
   5  15  -1   -0.80    6.50
  -5 -15  -1   11.40    3.30
   5  15   1   20.60    4.00
   5  15   1   -2.50    6.50
 -15   6  -1   24.20    4.10
   6  15  -1    2.10    6.00
   6  15  -1   14.40    4.10
 -15   6   1   16.60    3.80
   6  15   1   19.70    4.40
   6  15   1   -0.80    6.70
 -15   7  -1   29.70    5.20
   7  15  -1   22.80    4.60
  -7 -15  -1   19.40    5.70
 -15   7   1   23.70    4.40
   7  15   1   21.40    4.70
 -15   8  -1   75.09    7.90
   8  15  -1   59.59    8.10
   8  15  -1   42.60    8.80
 -15   8   1   64.09    7.70
   8  15   1   66.89    8.20
 -15   9  -1    3.20    2.70
   9  15  -1    2.60    5.20
   9  15  -1    7.30    3.30
  15  -9  -1    5.10    5.50
  -9 -15  -1   -1.50    5.90
   9  15   1    2.10    3.00
 -15   9   1    3.40    2.60
  15 -10  -1   28.80    7.90
  10  15  -1   41.30    8.90
  10  15  -1   27.30    5.60
 -10 -15  -1    9.00    7.60
 -15  10  -1   32.60    5.20
  10  15   1   24.50    5.00
 -15  10   1   50.89    6.70
 -15  11  -1    0.60    2.80
  15 -11  -1    6.20    5.70
  11  15  -1    6.50    3.70
  11  15   1    1.60    3.10
 -15  11   1    3.20    3.00
  15 -12  -1   17.60    7.30
 -15  12  -1   12.10    4.20
  12  15  -1    5.40    8.10
  12  15  -1   22.20    4.80
 -15  12   1   23.20    4.60
  12  15   1   29.00    5.60
  15 -13  -1   12.20    7.20
 -15  13  -1   24.70    5.00
  13  15  -1    5.80    4.10
 -15  13   1    2.60    2.40
  13  15   1    8.90    3.80
  15 -13   1  -10.20    7.90
  15 -14  -1    9.10    7.60
 -15  14  -1   -2.10    4.00
  14  15  -1   -2.60    4.30
 -15  14   1    3.80    4.40
  14  15   1    1.40    3.80
  15  15  -1   -4.00    3.70
  15 -15  -1  -12.10    8.00
 -15  15  -1   -8.50    4.40
 -15  15   1    3.60    2.80
  15  15   1    5.10    4.10
  16  15  -1   -2.60    4.40
 -15  16  -1    0.10    5.60
  15 -16  -1   -1.50   10.60
  16  15   1    3.60    4.00
 -15  16   1    3.80    3.10
  14 -16  -1  -12.50    9.60
  16  14  -1   -6.50    4.20
 -14  16  -1   -7.00    4.70
  16  14   1   -1.60    3.40
 -14  16   1    2.80    2.30
 -13  16  -1   -8.40    3.80
  16  13  -1    5.10    4.40
  13 -16  -1    0.30    9.20
  16  13   1   -1.40    3.70
  12 -16  -1   32.30   10.10
 -12  16  -1   23.90    5.20
  16  12  -1   26.50    6.20
 -12  16   1   27.60    5.20
  16  12   1   26.90    5.70
  16  11  -1   30.50    6.10
  11 -16  -1   17.60    9.40
 -11  16  -1   22.80    4.90
 -11  16   1   22.20    4.70
  16  11   1   23.00    5.10
  10 -16  -1    2.70    7.90
  16  10  -1    0.80    3.50
 -10  16  -1   -3.20    3.10
  16  10   1    3.90    3.50
 -10  16   1   -0.40    2.60
  16   9  -1   15.40    4.50
  -9  16  -1   12.10    3.90
   9 -16  -1   17.50    8.00
  16   9   1   17.10    4.50
  -9  16   1   13.70    3.80
  -8  16  -1    4.60    3.10
   8 -16  -1   -1.30    6.90
  16   8   1    8.90    3.90
  -8  16   1    1.20    2.90
   7 -16  -1   55.09    7.60
  -7  16  -1   47.00    6.70
  16   7   1   34.40    5.90
  -7  16   1   29.80    5.50
  -6  16  -1   19.50    4.10
   6 -16  -1   13.00    6.20
   6 -16  -1   23.40    6.30
  -6  16   1   18.20    4.10
  16   6   1   21.40    4.70
   5 -16  -1    7.70    4.60
  -5  16  -1    7.60    9.80
   5 -16  -1    9.80    5.30
  -5  16   1    5.30    2.90
  16   5   1   12.80    4.20
  -4  16  -1   72.09    8.70
   4 -16  -1   53.89    8.20
  16   4   1   64.19    8.70
  -4  16   1   68.19    8.20
  -3  16  -1    0.60    2.50
  -3  16  -1   10.90   10.10
   3 -16  -1   -4.40    4.60
   3 -16  -1    2.50    3.40
  16   3   1    5.70    3.50
  -3  16   1    0.00    2.50
   2 -16  -1   35.10    6.20
  -2  16  -1   50.69    6.70
  -2  16  -1   11.60    9.60
  -2  16   1   59.39    7.00
   1 -16  -1   -6.80    4.10
  -1  16  -1    3.70    3.00
  -1  16  -1    8.50    9.50
   1 -16  -1    2.20    3.60
   1 -16   1    3.10    2.80
  -1  16   1    5.60    2.80
   1  16  -1   13.20    9.40
  -1 -16  -1    4.80    2.90
   1  16  -1    1.70    2.70
   1  16   1    8.00    3.10
   2  16  -1   67.69    9.00
   3  16  -1   -2.60    7.00
 -16   3  -1    5.20    2.80
   3  16  -1    1.90    3.50
  -3 -16  -1    2.50    2.70
   3  16   1    5.10    3.00
   4  16  -1    7.50    7.30
  -5 -16  -1    0.20    2.60
   5  16  -1   -1.00    6.40
 -16   5  -1   10.20    3.70
   5  16  -1    7.70    3.50
   5  16   1   -0.90    6.90
   5  16   1    9.70    3.40
   6  16  -1   26.00    5.00
 -16   6  -1   32.00    5.00
   6  16   1   23.20    4.80
 -16   6   1   31.30    5.20
  -7 -16  -1   24.50    6.90
   7  16  -1   31.60    5.20
 -16   7  -1   29.20    4.90
 -16   7   1   38.60    5.80
   7  16   1   26.20    5.10
  -8 -16  -1    0.70    6.30
   8  16  -1    1.30    5.70
 -16   8  -1    4.40    3.00
   8  16  -1    3.80    3.40
 -16   8   1    3.40    2.70
   8  16   1   -0.20    2.70
  16  -9  -1   15.40    6.10
   9  16  -1   16.60    4.40
   9  16  -1   20.10    6.10
 -16   9  -1   12.80    3.80
   9  16   1   11.90    3.80
 -16   9   1   14.10    4.00
  10  16  -1   -1.30    3.50
  16 -10  -1    3.20    6.30
  10  16  -1    0.50    6.10
 -16  10  -1    4.20    3.10
 -16  10   1   -0.30    2.40
  10  16   1    0.00    2.80
  16 -11  -1   20.80    7.50
  11  16  -1   34.00    8.40
  11  16  -1   22.50    4.90
 -16  11  -1   20.20    4.60
  11  16   1   21.70    5.00
 -16  11   1   18.50    4.70
 -16  12  -1   15.60    4.20
  16 -12  -1   25.60    8.20
  12  16  -1   21.50    5.00
 -16  12   1   20.30    4.50
  12  16   1   24.80    5.40
 -16  13  -1    2.00    3.90
  13  16  -1    4.40    4.40
  16 -13  -1    6.50    6.90
  16 -13   1  -11.70    8.20
  13  16   1    3.30    3.80
  16 -14  -1   -1.80    7.20
  14  16  -1    1.20    4.60
 -16  14   1    1.30    2.70
  14  16   1   -3.80    3.20
  16 -15  -1   -1.80    9.50
 -16  15  -1   13.70    5.70
  15  16  -1    0.40    4.80
 -16  15   1    4.00    3.30
  15  16   1    7.70    4.20
  16 -16  -1   25.40   18.70
 -16  16  -1    3.30   11.50
  16  16  -1   -0.10    5.40
  16  16   1    4.30    4.40
 -16  16   1    8.00    3.60
 -16  17  -1   11.60   10.40
  17  16  -1    3.80    6.30
 -16  17   1    1.00    3.40
  17  16   1    5.40    4.30
 -15  17  -1    7.60   11.10
  17  15  -1   -3.00    5.30
 -15  17   1    6.30    3.60
  17  15   1    1.30    3.60
 -14  17  -1   -8.50    5.60
  17  14  -1    0.60    5.10
 -14  17  -1    8.80   13.10
 -14  17   1    4.30    3.60
  17  14   1    7.00    4.70
  17  13  -1   -3.10    8.20
 -13  17  -1   -7.60    4.60
 -13  17  -1   12.60   13.30
 -13  17   1    3.30    2.60
  17  13   1    6.60    3.90
 -12  17  -1    3.80    4.50
  17  12  -1   -3.10    4.20
 -12  17   1    3.80    3.90
  17  12   1    8.40    4.60
  17  11  -1   14.70    5.10
 -11  17  -1   12.50    4.60
 -11  17   1    4.80    3.30
  17  11   1   14.50    7.30
 -10  17  -1   80.59    9.80
 -10  17   1   55.59    8.10
  17  10   1   66.99    9.60
  -9  17  -1    5.20    3.90
  -9  17   1    0.40    2.30
  17   9   1    1.20    3.40
  -8  17  -1   15.50    4.50
   8 -17  -1   11.20    5.40
  -8  17  -1   10.70   10.70
  -8  17   1   19.30    4.20
  17   8   1   29.70    5.60
   7 -17  -1    6.30    4.00
  -7  17  -1   12.80   10.30
  -7  17  -1    1.60    3.20
  -7  17   1    2.20    3.00
  17   7   1   11.10    4.00
  -6  17  -1   35.10    5.20
   6 -17  -1    9.10    4.10
  -6  17  -1   17.20   10.70
  -6  17   1   20.70    4.30
  17   6   1   27.70    5.50
  -5  17  -1   -0.30    2.80
   5 -17  -1    1.90    3.20
  -5  17  -1    0.90    8.40
  -5  17   1    6.30    3.10
  17   5   1    3.70    3.70
  -4  17  -1   15.90    4.00
   4 -17  -1    6.40    3.80
  -4  17  -1   10.60   14.20
  -4  17   1    7.40    3.10
  17   4   1   15.50    4.30
  -3  17  -1    5.40    2.90
  -3  17  -1    8.10    8.80
   3 -17  -1    2.30    3.40
  -3  17   1    6.50    2.80
  -2  17  -1    2.80    8.40
  -2  17  -1    4.60    3.00
   2 -17  -1    0.70    2.90
  -2  17   1    2.90    2.60
   1 -17  -1    4.00    2.90
  -1  17  -1    2.00    8.50
  -1  17  -1    4.20    2.90
  -1  17   1    3.70    2.70
   1 -17   1    0.20    3.60
   0 -17  -1    2.80    2.60
   0  17  -1    8.60    9.00
   0  17  -1    4.90    3.00
   0 -17   1   -3.40    4.00
   0  17   1    1.70    2.40
 -17   1  -1   -5.60   11.70
  -1 -17  -1    1.80    3.10
   1  17  -1    7.10    8.20
   1  17  -1    4.60    3.10
   1  17   1    2.40    2.70
  -2 -17  -1    4.10    4.00
   2  17  -1   -2.70    7.50
   2  17  -1    3.80    3.10
   2  17   1    4.30    2.70
   3  17  -1    6.60    3.50
 -17   3  -1   10.80    3.40
  -3 -17  -1    3.30    3.30
   3  17  -1    8.40    6.60
   3  17   1    6.00    2.80
  -4 -17  -1   10.20    4.30
 -17   4  -1   20.70    4.10
   4  17  -1    9.60    3.60
   4  17  -1   -3.80    6.40
   4  17   1    9.00    7.90
   4  17   1   14.40    3.70
 -17   5  -1    1.20    2.50
   5  17  -1    2.60    3.10
  -5 -17  -1   -4.50    2.80
   5  17  -1   -5.00    6.00
   5  17   1    5.00    2.80
   5  17   1   -1.60    7.80
 -17   6  -1   29.20    5.00
   6  17  -1   25.90    5.00
  -6 -17  -1   20.70    7.10
   6  17   1   16.70    4.50
 -17   6   1   36.10    5.60
   7  17  -1   -2.10    5.80
  -7 -17  -1    7.00    6.80
   7  17  -1    5.50    3.90
 -17   7  -1    3.00    2.80
 -17   7   1    5.80    3.10
   7  17   1    3.10    2.80
  17  -8  -1   31.20    8.80
   8  17  -1   23.80    7.80
 -17   8  -1   24.90    4.70
   8  17  -1   25.20    5.30
   8  17   1   22.50    4.80
 -17   8   1   30.50    5.10
 -17   9  -1   -1.40    2.80
  17  -9  -1    7.00    6.70
   9  17  -1    0.90    3.60
   9  17  -1   -9.80    5.80
   9  17   1   -2.20    2.60
 -17   9   1   -1.70    2.40
  10  17  -1   33.70    9.30
  10  17  -1   34.80    6.00
  17 -10  -1   33.20    8.90
  10  17   1   30.00    5.40
  17 -11  -1   10.40    7.80
  11  17  -1   17.30    9.60
  11  17  -1    2.90    4.00
 -17  11  -1   11.10    3.90
 -17  11   1    8.50    3.50
  11  17   1   11.80    4.90
  17 -12  -1   -1.60    6.70
  12  17  -1    7.30    4.40
 -17  12  -1    4.20    3.70
 -17  12   1    0.70    3.50
  12  17   1    6.00    3.70
  13  17  -1    2.50    4.00
  17 -13  -1   -2.20    7.80
 -17  13  -1    3.50    4.60
  17 -13   1   -6.20    8.90
 -17  13   1    2.60    2.40
  13  17   1    5.50    3.80
 -17  14  -1   -7.80    5.60
  14  17  -1    7.20    5.10
  17 -14  -1   -7.10    8.10
  14  17   1    3.60    3.50
 -17  14   1    3.50    3.50
  15  17  -1   -8.50    4.90
 -17  15  -1   11.30   12.00
 -17  15  -1  -17.60    7.20
  17 -15  -1    4.80   10.20
 -17  15   1    5.60    3.50
  15  17   1   -1.70    3.40
  16  17  -1    0.60    6.10
 -17  16  -1    9.80   11.60
 -17  16   1    4.00    3.30
  16  17   1   -3.80    3.60
  17  17  -1    0.20    7.20
 -17  17  -1    3.80   11.30
 -17  17   1    1.20    3.70
  17  17   1    8.90    4.40
 -17  18  -1   18.50   11.30
 -17  18   1   -3.40    3.60
  18  17   1   -7.20    4.40
 -16  18  -1   27.50   13.00
  18  16  -1   -0.60    7.30
 -16  18   1   11.30    4.30
  18  16   1    7.30    4.90
 -15  18  -1   -0.30   11.30
  18  15  -1    5.10    6.00
  18  15   1   -0.10    4.60
 -15  18   1    1.00    3.30
 -14  18  -1   -5.20    7.80
  18  14  -1   13.30    6.10
 -14  18  -1   18.70   10.90
  18  14   1    9.40    4.90
 -14  18   1    8.10    4.10
 -13  18  -1   12.30   13.40
 -13  18  -1   -0.80    5.90
  18  13   1    9.20    4.70
 -13  18   1    6.20    4.00
 -12  18  -1    2.80    9.60
 -12  18  -1    0.90    4.80
  18  12   1   -0.50    3.50
 -12  18   1   -0.50    3.00
 -11  18  -1   -1.70    4.50
 -11  18  -1   15.90   11.40
  18  11   1   -3.30    3.40
 -11  18   1    1.10    3.00
 -10  18  -1    4.10    4.30
 -10  18  -1   15.50   11.80
  18  10   1    7.40    4.50
   9 -18  -1   15.20    7.00
  -9  18  -1   30.20    5.70
  -9  18  -1   47.20   19.80
  -9  18   1   29.10    5.40
  18   9   1   27.80    6.20
  -8  18  -1   19.90   15.90
  -8  18  -1    4.30    3.90
   8 -18  -1    3.30    4.20
  -8  18   1   -1.80    2.70
  18   8   1   -2.80    3.30
  -7  18  -1   20.00    4.60
  -7  18  -1   19.70    9.90
   7 -18  -1    7.10    4.90
  -7  18   1   10.40    3.50
  18   7   1   16.80    5.20
  -6  18  -1   28.70    5.20
  -6  18  -1   17.20    9.50
  -6  18   1   19.40    4.60
  18   6   1   28.50    5.60
  -5  18  -1    5.40    3.70
  -5  18  -1    9.40    9.20
  -5  18   1   10.70    3.50
  18   5   1    9.90    4.30
  -4  18  -1   23.70   10.30
  -4  18  -1   31.70    5.30
  -4  18   1   25.60    5.00
  -3  18  -1    8.30    3.70
  -3  18  -1    9.40   10.00
   3 -18  -1    4.20    3.60
  -3  18   1    9.10    3.30
   2 -18  -1   12.00    4.40
  -2  18  -1   20.90   10.40
   2 -18   1    5.30    3.70
   1 -18  -1    4.90    3.80
  -1  18  -1    1.80    9.40
  -1  18  -1    4.40    3.10
  -1  18   1    3.50    2.90
   1 -18   1    0.60    3.80
   0  18  -1    9.00   10.00
   0  18  -1   57.29    7.30
   0  18   1   35.20    5.70
  -1 -18  -1    3.70    4.00
   1  18  -1   -4.00    6.80
   1  18  -1    5.30    3.30
   1  18   1    5.70    3.10
   2  18  -1   63.29    8.60
   2  18   1   71.09    8.60
   3  18  -1   12.90    4.10
   3  18  -1   -5.60    6.10
  -3 -18  -1    1.60    4.00
 -18   3  -1   12.60    3.40
   3  18   1   12.40    3.40
   3  18   1    5.20    8.70
   4  18  -1   35.00    5.90
   4  18   1   28.40    5.00
   5  18  -1    6.70    3.70
  -5 -18  -1    8.00    3.90
 -18   5  -1    9.70    3.70
   5  18  -1    0.30    6.50
   5  18   1    9.00    3.60
 -18   5   1    7.30    3.10
   5  18   1   -4.80    8.10
  -6 -18  -1   12.70    9.00
   6  18  -1    9.80    7.00
   6  18  -1   28.60    5.30
   6  18   1   26.00    4.80
   7  18  -1    1.90    6.30
   7  18  -1   16.40    4.40
 -18   7  -1   16.70    4.30
 -18   7   1   19.80    4.30
   7  18   1   20.70    4.50
 -18   8  -1    1.60    3.10
   8  18  -1    2.90    6.30
   8  18  -1    1.80    3.70
  18  -8  -1   -2.00    5.30
 -18   8   1   -0.60    2.40
   8  18   1    2.30    3.40
 -18   9  -1   28.90    5.60
   9  18  -1   23.20    7.40
  18  -9  -1   20.90    7.70
   9  18  -1   25.40    5.80
   9  18   1   23.20    5.10
 -18   9   1   28.20    5.50
  10  18  -1    4.30    8.20
  10  18  -1    3.50    4.00
  18 -10  -1    2.00    6.50
 -18  10  -1    0.30    3.40
  10  18   1    4.60    4.20
  11  18  -1   -1.00    4.10
 -18  11  -1    7.30    3.60
  18 -11  -1   -4.90    8.50
 -18  11   1    5.80    3.50
  11  18   1    1.80    3.50
 -18  12  -1    0.30    3.40
  12  18  -1   -5.20    6.10
  18 -12  -1  -11.60    7.00
 -18  12   1   -3.40    2.50
  12  18   1    0.20    3.50
 -18  13  -1   11.60    6.10
  13  18  -1    5.60    5.30
  18 -13  -1   11.70    9.30
  13  18   1    1.80    3.50
 -18  13   1    5.30    3.90
  18 -13   1    7.30   11.20
  18 -14  -1   -5.40    8.90
 -18  14  -1   12.00   12.60
  14  18  -1   13.10    6.20
 -18  14  -1   -8.70    7.60
 -18  14   1   15.80    4.40
  14  18   1   12.00    4.40
  18 -15  -1  -17.60   10.30
  15  18  -1   -1.70    5.60
 -18  15  -1   -1.80   10.40
 -18  15   1    3.60    3.50
  15  18   1    1.40    3.80
 -18  16  -1   -3.70   10.30
  16  18  -1    7.70    7.40
 -18  16   1    7.90    3.60
  16  18   1   13.10    4.90
 -18  17  -1    4.20   11.40
  17  18  -1   -2.60    7.60
 -18  17   1   -5.40    3.40
  17  18   1   -2.00    3.90
 -18  18  -1    9.00   11.30
  18  18   1   11.70    5.80
 -18  18   1   26.70    5.90
  18 -19  -1    1.50    7.80
 -18  19  -1  -12.90    9.60
 -18  19   1   -4.60    5.20
  19  18   1   -0.50    4.80
 -17  19  -1   -0.40   11.40
  17 -19  -1    7.10    7.10
 -17  19   1   18.30    5.90
  19  17   1   10.40    5.10
  16 -19  -1    6.40    6.60
 -16  19  -1   17.50   12.10
  19  16   1   -2.70    4.40
 -16  19   1   -5.30    4.00
  15 -19  -1    3.80    6.50
 -15  19  -1   26.00   14.10
  19  15   1    8.40    4.90
 -15  19   1    1.20    4.00
 -14  19  -1   13.70   11.60
  14 -19  -1    0.70    5.70
  19  14   1    1.40    4.20
 -14  19   1    4.80    4.00
 -13  19  -1   14.90    9.10
 -13  19  -1   16.10   11.90
  13 -19  -1    7.20    5.10
  19  13   1   12.80    5.60
 -13  19   1    8.80    4.10
  12 -19  -1   -2.00    4.80
 -12  19  -1    8.40   10.30
  19  12   1    1.90    4.30
 -12  19   1   -1.50    3.10
 -11  19  -1  -13.00    5.00
 -11  19  -1    7.30   10.60
  11 -19  -1   -1.30    4.00
  19  11   1    1.10    3.80
 -11  19   1   -3.40    3.00
  10 -19  -1    2.70    3.40
 -10  19  -1    9.70   11.70
 -10  19  -1  -10.10    4.50
 -10  19   1    3.70    3.30
  19  10   1    8.20    4.80
  -9  19  -1    0.00    4.50
   9 -19  -1    0.20    3.00
  -9  19  -1    4.90   11.30
  19   9   1   10.30    5.00
  -9  19   1    8.20    3.70
  -8  19  -1   22.30   11.20
  -8  19  -1   36.50    6.10
  19   8   1   29.20    6.60
   7 -19  -1    6.50    5.00
  -7  19  -1    2.90    4.00
  -7  19  -1  -20.90   14.40
  -7  19   1    0.90    3.00
  -6  19  -1    8.80   10.80
   6 -19  -1    4.40    4.40
  -5  19  -1    3.90   10.40
   5 -19  -1    2.80    3.40
  -5  19  -1    3.40    3.90
  -5  19   1    0.30    2.40
  -4  19  -1   11.60    9.30
  -4  19  -1    3.60    4.00
   4 -19  -1    5.30    3.60
   4 -19   1   -0.10    3.10
  -4  19   1    4.80    2.90
  -3  19  -1   11.90   10.30
   3 -19  -1    0.70    3.30
  -3  19  -1    0.10    3.60
  -3  19   1    0.20    2.50
   3 -19   1   -3.50    3.50
  -2  19  -1    7.10    8.90
  -2  19  -1    7.70    4.20
   2 -19  -1    1.70    3.20
  -2  19   1    8.60    3.20
   2 -19   1    6.20    4.50
  -1  19  -1   -1.10    3.50
   1 -19  -1    1.90    3.80
  -1  19  -1    4.30    8.40
  -1  19   1    4.50    2.80
   0  19  -1   10.70    8.90
   0 -19  -1    1.10    3.50
   0  19  -1    6.40    3.70
   0  19   1    4.70    3.20
  -1 -19  -1    4.70    3.70
   1  19  -1    1.50    8.20
   1  19  -1   -2.10    3.70
   1  19   1    0.30    3.00
  -2 -19  -1    4.70    3.30
 -19   2  -1   14.30    3.90
   2  19  -1    8.00    4.20
   2  19  -1   -3.60    6.80
   2  19   1    3.00    8.30
   2  19   1   11.90    3.90
  -3 -19  -1    4.60    4.20
 -19   3  -1   -0.70    2.90
   3  19  -1    2.10    3.60
   3  19  -1    2.40    7.20
   3  19   1    1.10    2.80
   3  19   1  -13.70    7.80
   4  19  -1   -2.50    7.30
  -4 -19  -1   -1.90    4.00
 -19   4  -1  -21.90   11.50
   4  19  -1    7.30    3.70
 -19   4  -1    6.60    3.40
   4  19   1   -1.70    8.90
   4  19   1    7.50    3.50
 -19   5  -1    1.40    3.30
   5  19  -1    3.70    3.60
   5  19  -1    3.90    7.50
 -19   5   1    3.20    2.60
   5  19   1    4.90    3.10
   6  19  -1   21.80    4.90
 -19   6  -1   30.00    5.40
   6  19   1    6.60   10.60
   6  19   1   23.80    4.90
 -19   7  -1    3.30    3.20
   7  19  -1    3.80    7.80
   7  19  -1    4.70    3.50
   7  19   1    3.50    3.50
 -19   7   1    2.10    2.80
  19  -8  -1   26.00   10.80
   8  19  -1   13.90    8.40
   8  19  -1   19.50    5.20
 -19   8  -1   29.20    5.50
   8  19   1   16.30    6.00
  19  -9  -1    7.50    6.80
 -19   9  -1    3.90    3.90
   9  19  -1   14.90    5.10
   9  19  -1   37.50    9.00
 -19   9   1    9.40    3.70
   9  19   1    9.90    3.90
  10  19  -1    4.70    5.20
 -19  10  -1    9.90    4.20
  10  19  -1  -18.60   10.40
  19 -10  -1   11.20    7.30
 -19  10   1   14.30    4.00
  10  19   1   11.00    4.30
  11  19  -1   -0.60    6.70
 -19  11  -1    3.00    4.20
  19 -11  -1   -9.00    6.50
  11  19   1    2.10    3.60
 -19  11   1    3.90    3.20
 -19  12  -1    3.10    7.50
 -19  12  -1    6.00   11.00
  12  19  -1   -2.70    5.00
  19 -12  -1  -11.70    7.40
 -19  12   1   -2.80    3.00
  12  19   1    2.50    3.70
  19 -13  -1   -1.10    8.50
 -19  13  -1    9.70    8.30
 -19  13  -1   11.70   12.10
  13  19  -1   13.80    6.10
  13  19   1    9.80    4.30
 -19  13   1    6.50    3.90
  19 -14  -1    4.30    9.20
  14  19  -1    1.30    6.30
 -19  14  -1    2.50   10.60
 -19  14   1    8.50    4.00
  14  19   1    0.90    3.70
 -19  15  -1    4.80   12.40
  15  19  -1    0.90    6.70
  19 -15  -1    5.50   12.00
  15  19   1    3.90    3.80
 -19  15   1    5.20    3.50
 -19  16  -1    4.90   10.00
  16  19  -1  -15.40    8.00
 -19  16   1   -0.40    3.40
  16  19   1    3.50    4.10
 -19  17  -1    1.60   12.10
  17  19  -1   17.80    9.80
  17  19   1   12.30    5.40
 -19  17   1   11.40    4.80
 -19  18  -1  -13.40    9.50
  18  19   1   -1.70    4.50
 -19  18   1    5.80    5.50
 -19  19  -1   14.90   11.90
  19 -19  -1   -2.40    6.80
 -19  19   1   -2.50    6.10
  19  19   1   -8.60    5.10
  19 -20  -1   -5.60    5.70
 -19  20  -1    0.40   11.60
 -19  20   1    8.40    8.30
  20  19   1    1.90    6.20
 -18  20  -1   32.40   13.00
  18 -20  -1    0.20    6.00
  20  18   1    0.00    5.50
 -18  20   1    8.00    6.30
 -17  20  -1  -17.80   11.00
  17 -20  -1   -0.20    5.00
 -17  20   1    5.40    5.30
  20  17   1   -1.80    5.40
  16 -20  -1    4.30    6.40
 -16  20  -1   -1.60   12.00
  20  16   1   19.70    5.60
 -16  20   1   25.30    5.90
 -15  20  -1   -6.60   11.80
  15 -20  -1    0.20    4.60
  20  15   1   -1.80    4.90
 -15  20   1    5.40    4.90
  14 -20  -1   -0.30    4.50
 -14  20  -1   17.00   13.50
 -14  20   1   13.20    4.50
  20  14   1   18.40    5.90
  13 -20  -1    3.40    6.50
 -13  20  -1    6.40   10.70
 -13  20   1    4.40    4.10
  20  13   1    9.50    5.30
 -12  20  -1    7.60   10.60
  12 -20  -1    3.10    4.50
 -12  20   1   13.00    4.70
  20  12   1   11.90    5.00
 -11  20  -1   -1.40   10.70
 -11  20  -1   -0.20    7.30
  11 -20  -1    0.80    5.00
  20  11   1   -2.60    4.30
 -11  20   1   -2.20    3.40
  10 -20  -1    1.30    3.30
 -10  20  -1    1.80   11.90
 -10  20  -1    3.90   10.50
  20  10   1    1.90    4.50
 -10  20   1   -0.90    3.30
  -9  20  -1    5.00    5.70
   9 -20  -1    2.30    3.90
  -9  20  -1   -6.10   10.00
  20   9   1    3.90    4.40
  -9  20   1    0.40    3.30
  -8  20  -1    6.30   10.00
  -8  20  -1    8.60    5.10
   8 -20  -1    3.30    3.40
  -8  20   1    5.50    3.20
   7 -20  -1    1.20    3.90
  -7  20  -1    4.40   10.30
  -7  20  -1    4.40    4.90
  -7  20   1    6.90    3.50
  -6  20  -1   -4.00    4.30
   6 -20  -1    2.50    4.10
  -6  20  -1    5.60   10.20
  -6  20   1    2.60    3.00
  -5  20  -1    7.50   10.70
  -5  20  -1    7.90    4.60
   5 -20  -1    1.80    3.50
   5 -20   1    1.90    3.50
  -4  20  -1   12.30    4.60
  -4  20  -1    5.10   13.20
   4 -20  -1    4.10    3.80
  -4  20   1   12.60    4.00
   4 -20   1   -4.90    3.50
  -3  20  -1    6.80    4.20
   3 -20  -1    1.80    3.60
  -3  20  -1   -1.00    9.90
  -3  20   1    3.40    3.10
   3 -20   1   -0.20    4.60
  -2  20  -1    5.70    8.00
  -2  20  -1   17.30    4.50
  -2  20   1   23.30    4.70
  -1  20  -1    1.20    6.80
   1 -20  -1   -1.20    2.80
  -1  20  -1    8.00    4.20
  -1  20   1    5.50    2.90
   0  20  -1    2.00    8.20
   0  20  -1   18.60    4.80
   0 -20  -1    3.00    3.50
   0  20   1   18.30    4.20
 -20   1  -1    5.40    3.20
   1  20  -1    7.10    8.50
   1  20  -1   -0.80    3.90
  -1 -20  -1    2.30    3.90
   1  20   1    7.50    3.50
   1  20   1   -4.90    8.50
 -20   2  -1   21.40    4.40
  -2 -20  -1   -0.30    4.00
   2  20  -1    0.00    8.60
   2  20  -1   15.10    4.70
   2  20   1   15.60    4.50
   2  20   1   -0.10    8.50
   3  20  -1   -2.40    3.90
  -3 -20  -1    2.00    3.90
   3  20  -1   -1.50    7.90
 -20   3  -1   -1.90    2.90
   3  20   1   -1.80    9.10
   3  20   1    1.60    3.10
   4  20  -1   -4.70    7.70
 -20   4  -1   34.00    5.60
   4  20  -1   16.50    5.20
   4  20   1   -6.30    8.40
   4  20   1   12.70    6.00
 -20   4   1   32.10    6.00
   5  20  -1   -5.40    7.20
   5  20  -1    7.50    4.70
 -20   5  -1  -26.00   11.30
 -20   5  -1    9.80    4.10
   5  20   1   -7.70    9.40
   5  20   1   10.40    6.80
   6  20  -1   -1.70    7.30
 -20   6  -1  -13.10   10.60
   6  20  -1    4.20    4.80
 -20   6  -1    7.40    3.90
   6  20   1    4.90    3.70
 -20   6   1    4.10    2.90
 -20   7  -1    5.00   10.80
   7  20  -1    2.50    7.60
   7  20  -1    9.20    5.00
 -20   7  -1    9.90    4.40
   7  20   1    8.10    4.00
 -20   7   1    9.20    3.60
 -20   8  -1    4.00   10.40
  20  -8  -1    9.10    7.30
 -20   8  -1   -8.70    3.30
   8  20  -1    0.90    4.80
   8  20  -1   -7.20    8.40
   8  20   1    3.90    3.60
 -20   8   1    6.80    3.00
 -20   9  -1   -3.10    4.20
   9  20  -1   16.10    9.50
 -20   9  -1   -3.00   21.60
  20  -9  -1    3.20    7.20
   9  20   1    4.70    3.80
 -20   9   1    2.10    3.30
  10  20  -1   -3.60    5.20
 -20  10  -1    1.50   10.90
  20 -10  -1    6.70    7.40
  10  20   1    5.80    4.30
 -20  10   1   -0.80    3.30
  20 -11  -1   -5.50    7.30
 -20  11  -1   15.50    9.50
 -20  11  -1  -11.70    5.00
  11  20  -1   -1.60    5.40
  11  20   1   -6.00    3.10
 -20  11   1   -0.60    3.20
  20 -12  -1    2.60    8.80
  12  20  -1    5.60    6.10
 -20  12  -1   -0.40    9.80
 -20  12   1    8.00    4.50
  20 -12   1   -2.90    9.30
  12  20   1    6.70    4.00
  20 -13  -1   -6.40    8.50
  13  20  -1    5.70    6.90
 -20  13  -1   -8.80    9.80
 -20  13   1    3.30    3.70
  13  20   1    5.50    4.10
 -20  14  -1    5.40   11.00
  20 -14  -1   -5.00   10.20
  14  20  -1    1.30    7.00
  14  20   1   10.50    4.70
 -20  14   1    9.80    4.10
 -20  15  -1  -11.40   10.30
  15  20  -1  -17.30   11.40
  15  20   1    1.80    4.00
 -20  15   1   -3.10    3.90
  16  20  -1    1.80   14.40
 -20  16  -1    8.50   10.60
 -20  16   1   15.60    5.70
  16  20   1   18.40    5.40
 -20  17  -1   -9.10    9.60
 -20  17   1   -2.40    4.80
  17  20   1    3.40    5.10
 -20  18  -1   -4.80   10.00
  20 -18  -1    6.70    7.90
  18  20   1    0.00    5.00
 -20  18   1   -5.20    5.90
 -20  19  -1  -13.50   12.90
  20 -19  -1   -0.50    6.80
 -20  19   1   -3.30    8.30
  19  20   1  -10.70    6.40
  20 -20  -1   -4.70    6.30
  20  20   1   13.60    7.20
  19 -21  -1   -1.80    6.70
  21  19   1    8.10    8.60
 -18  21  -1   -6.70   10.80
  18 -21  -1   -4.30    7.20
  21  18   1   18.20   10.10
 -18  21   1    7.40    7.40
  17 -21  -1   -0.20    5.60
 -17  21  -1   -7.90   10.70
 -17  21   1    3.20    6.10
  21  17   1    7.60    5.80
  16 -21  -1    1.40    4.90
 -16  21  -1  -19.80   10.30
 -16  21   1   -5.70    5.20
  21  16   1    0.00    4.90
  15 -21  -1    4.80    5.50
 -15  21  -1    6.90   11.40
  21  15   1   13.10    5.70
 -15  21   1   18.70    5.70
 -14  21  -1  -22.00   14.00
  14 -21  -1   -0.30    4.70
  21  14   1  -10.90    7.40
 -13  21  -1    1.10   10.10
  13 -21  -1    2.00    5.80
 -13  21   1   10.20    4.40
  21  13   1   14.40    5.50
 -12  21  -1   12.30   11.80
  12 -21  -1    3.30    4.60
  21  12   1    3.20    5.00
 -12  21   1    3.30    4.00
  11 -21  -1    0.20    4.10
 -11  21  -1   11.20   13.40
  21  11   1    5.00    4.90
 -11  21   1    0.20    4.10
 -10  21  -1   -2.30   11.20
  10 -21  -1    2.90    4.30
 -10  21  -1    2.80   13.10
 -10  21   1   -0.90    4.20
  -9  21  -1   -3.00    7.10
   9 -21  -1    0.80    3.40
  -9  21  -1    5.40   11.40
  -9  21   1    3.60    3.90
   8 -21  -1    4.50    4.60
  -8  21  -1    1.30   10.20
  -8  21  -1   17.10   10.80
  -8  21   1   12.30    4.20
  -7  21  -1    6.70   10.20
  -7  21  -1    1.90    5.60
   7 -21  -1   -1.00    3.70
  -7  21   1   10.30    4.00
   7 -21   1    3.20    7.80
  -6  21  -1    6.10    5.60
   6 -21  -1   -0.80    4.00
  -6  21  -1    9.90   11.60
  -6  21   1   12.80    3.60
   6 -21   1    2.50    3.50
   5 -21  -1    1.00    3.40
  -5  21  -1   -0.60    9.50
  -5  21  -1   -8.20    4.80
   5 -21   1   -2.60    4.10
  -5  21   1    1.10    3.00
  -4  21  -1    4.90    5.20
   4 -21  -1    5.00    3.90
  -4  21  -1   -6.00    8.80
  -4  21   1   19.50    4.30
   3 -21  -1   -0.20    3.40
  -3  21  -1  -11.00    4.40
  -3  21  -1    2.40    9.80
  -3  21   1    1.20    3.10
  -2  21  -1   -0.10    4.60
   2 -21  -1   -6.30    2.80
  -2  21  -1   -5.60    8.10
  -2  21   1    8.70    3.50
  -1  21  -1    0.30    4.80
   1 -21  -1    0.60    3.70
  -1  21  -1    6.10    7.90
  -1  21   1    1.20    3.10
   0  21  -1    1.10    8.90
 -21   0  -1    0.90    3.20
   0 -21  -1   -1.60    3.80
   0  21  -1   -4.80    4.90
   0  21   1    4.80    3.40
   0  21   1    2.10    9.40
   1  21  -1   -0.50    4.60
 -21   1  -1   -2.30    3.10
  -1 -21  -1    3.40    4.10
   1  21  -1  -14.10    7.00
   1  21   1   -0.80    3.10
   1  21   1   -8.30    8.70
   2  21  -1    3.00    4.50
  -2 -21  -1    2.60    5.60
   2  21  -1    2.60    8.40
 -21   2  -1    7.00    3.50
   2  21   1   -1.50    3.20
   2  21   1    3.10    9.50
   3  21  -1   -9.00    9.10
   3  21  -1   -1.80    4.50
 -21   3  -1   -2.00    3.40
   3  21   1  -12.00    8.70
   3  21   1    0.50    3.10
   4  21  -1    8.00    4.80
 -21   4  -1   24.60    5.40
   4  21  -1   -2.60   10.50
   4  21   1   18.30    4.80
 -21   4   1   23.80    5.30
   4  21   1   14.20   10.20
 -21   5  -1    1.10    4.10
   5  21  -1    8.60    5.20
   5  21  -1  -16.50    8.50
 -21   5   1    3.20    3.10
   5  21   1    0.30    3.60
   6  21  -1    1.00    8.70
   6  21  -1    5.50    6.30
 -21   6  -1    7.80    4.70
   6  21   1    9.20    4.60
 -21   6   1   11.70    3.60
  21  -7  -1   -1.10    6.10
 -21   7  -1  -22.90   11.30
   7  21  -1  -18.80    8.20
 -21   7  -1   12.10    5.10
   7  21  -1    7.90    5.70
   7  21   1   10.40    4.20
 -21   7   1    9.80    4.00
   8  21  -1   -7.40    9.50
 -21   8  -1  -10.60   14.10
   8  21  -1    7.30    5.80
 -21   8  -1   -4.30    6.10
  21  -8  -1   16.10    8.30
 -21   8   1   13.40    4.30
   8  21   1   16.60    5.20
   9  21  -1    2.80    5.80
 -21   9  -1   -7.50   10.60
  21  -9  -1    4.40    7.80
 -21   9  -1   -0.70    5.00
   9  21   1    4.30    4.00
 -21   9   1    1.40    3.70
  21 -10  -1   -1.20    7.50
 -21  10  -1   -2.90    8.70
  10  21  -1   -4.90    6.30
 -21  10  -1  -10.80   10.70
  10  21   1   -4.90    3.40
 -21  10   1   -1.00    3.60
 -21  11  -1    3.20   11.50
  11  21  -1   -5.80    6.60
  21 -11  -1    6.70    8.00
 -21  11   1    5.00    3.60
  11  21   1    5.50    3.80
  21 -12  -1  -10.20    8.30
 -21  12  -1   11.90   11.20
  12  21  -1    0.40    7.50
 -21  12   1    4.20    3.90
  12  21   1   -0.30    4.30
  21 -12   1   -3.60    9.90
  13  21  -1   -1.60    8.00
 -21  13  -1    2.50   10.00
  21 -13  -1    8.20   10.20
  13  21   1    9.20    4.70
 -21  13   1    8.00    4.10
  14  21  -1   -1.60   12.40
  21 -14  -1  -22.50   11.40
 -21  14  -1  -14.60   22.40
 -21  15  -1   -8.80    9.70
 -21  15   1   10.90    4.60
  15  21   1   11.60    4.90
 -21  16  -1  -17.60    9.90
  16  21   1    2.60    4.50
 -21  16   1   -7.40    4.80
 -21  17  -1    1.10   10.60
  17  21   1   -6.20    5.20
 -21  17   1   -9.40    5.90
  21 -18  -1    8.40    8.60
 -21  18  -1  -15.30   19.80
  18  21   1  -17.20    7.00
 -21  18   1   -8.60    7.30
  21 -19  -1   -3.90    7.70
  19  21   1   -2.30    7.80
  18 -22  -1    4.60    6.40
 -18  22  -1  -17.60    9.80
  17 -22  -1   -6.00    9.20
 -17  22  -1  -25.20   11.60
 -17  22   1    4.90    8.20
 -16  22  -1    6.50   11.10
  16 -22  -1    0.40    4.90
 -16  22   1   -6.40    6.40
 -15  22  -1   22.20   12.70
  15 -22  -1   -1.10    5.10
 -15  22   1  -11.40    5.20
  14 -22  -1   -2.60    4.60
 -14  22  -1   13.40   11.50
 -14  22   1   -4.50    5.00
  13 -22  -1    2.10    5.30
 -13  22  -1   -3.00   10.60
 -13  22   1   -0.90    4.70
 -12  22  -1    6.30   11.00
  12 -22  -1    0.30    4.40
 -12  22   1    8.40    5.70
 -11  22  -1    2.40   11.70
  11 -22  -1   -0.10    4.40
 -11  22   1    2.30    3.90
  10 -22  -1    4.70    4.10
 -10  22  -1  -11.40   10.80
  10 -22   1    3.20    4.20
 -10  22   1    7.20    4.00
   9 -22  -1   -1.00    3.90
   9 -22   1   -5.00    4.20
  -9  22   1   -2.60    3.60
  -8  22  -1   -3.90    9.80
  -8  22  -1    8.40   14.30
   8 -22  -1    0.60    3.40
   8 -22   1    4.00    4.30
  -8  22   1   -2.50    3.50
   7 -22  -1    0.70    4.00
  -7  22  -1  -18.50    7.30
  -7  22  -1   -6.90    8.10
  -7  22   1   -5.40    3.50
   7 -22   1   -4.80    4.80
  -6  22  -1   -1.90    9.40
   6 -22  -1   -1.00    3.50
  -6  22   1   -0.90    3.30
  -5  22  -1   -2.20    9.00
   5 -22  -1    1.30    4.00
  -5  22  -1   -8.60    6.20
  -5  22   1    0.20    3.30
   4 -22  -1   -5.10    3.50
  -4  22  -1    5.00   10.20
  -4  22   1    6.10    3.90
  -3  22  -1  -14.90    7.30
   3 -22  -1   -5.50    3.80
  -3  22  -1    0.90    8.50
  -3  22   1    3.80    3.40
  -2  22  -1   -0.90    6.10
  -2  22  -1    4.70    8.70
  -2  22   1   -5.00    2.60
  -2  22   1   -7.10    9.60
  -1  22  -1  -10.40    5.40
   1 -22  -1   -2.40    3.90
  -1  22  -1   -9.30    8.00
  -1  22   1    2.20    3.10
  -1  22   1    7.10   10.00
   0 -22  -1   11.20    5.40
   0  22  -1  -12.80    7.60
 -22   0  -1   -0.70    6.30
   0  22  -1   -0.40    5.60
   0  22   1   -3.20    2.80
   0  22   1   -7.30    9.60
   1  22  -1   -3.10    8.00
   1  22  -1    5.40    5.90
 -22   1  -1   -2.30    4.80
   1  22   1   -2.40    2.90
   1  22   1   -0.40   10.00
   2  22  -1   -1.30    8.30
   2  22   1    3.10    3.40
   2  22   1   -1.60    9.70
   3  22  -1   -5.50    8.70
   3  22   1    3.00    4.00
 -22   3   1    2.20    3.10
   3  22   1  -13.00    9.60
 -22   4  -1    0.40    4.90
   4  22  -1   -6.20    8.40
   4  22  -1    0.10    5.30
   4  22   1    1.80    4.00
   4  22   1  -23.30   12.50
 -22   4   1   -4.30    2.90
   5  22  -1   -5.70    5.60
 -22   5  -1   -3.90    4.20
   5  22  -1    3.00    9.60
   5  22   1   -1.50    2.90
 -22   5   1    4.50    3.70
   6  22  -1    1.50    9.30
  22  -6  -1    5.70    7.00
   6  22  -1    0.30    5.80
 -22   6  -1   -0.30    5.00
   6  22   1   -2.10    3.20
 -22   6   1    0.70    3.40
  22  -7  -1    4.00    7.70
   7  22  -1  -10.60    6.30
   7  22  -1   -6.10   10.40
 -22   7  -1   -4.30    5.40
   7  22   1    0.30    3.30
 -22   7   1   -0.90    3.20
  22  -8  -1   -1.10    6.30
   8  22  -1  -12.30    6.70
   8  22  -1   36.20   13.40
 -22   8  -1   -1.50    8.50
   8  22   1    2.10    3.40
 -22   8   1    0.40    3.60
  22  -9  -1    4.40    7.40
   9  22  -1   -6.00    6.80
 -22   9  -1   -9.90   14.90
   9  22   1    3.90    4.20
 -22   9   1   -4.70    3.20
  10  22  -1   -6.80    7.20
  22 -10  -1   -3.70    7.80
  10  22   1    3.50    4.10
 -22  10   1   -0.90    3.50
  11  22  -1   -9.10    7.90
  22 -11  -1   -0.80    8.80
  22 -11   1    4.80    9.60
 -22  11   1    6.50    3.90
  11  22   1   -3.60    3.90
 -22  12  -1  -33.90   16.10
  22 -12  -1   -0.70   11.50
 -22  12   1    8.80    6.80
  12  22   1   11.30    6.20
  22 -13  -1    8.50   10.90
 -22  13  -1  -19.90   10.70
  13  22   1    3.00    4.30
 -22  13   1    4.00    3.90
 -22  14  -1  -24.10   11.90
  22 -14  -1   -1.10   18.20
  14  22   1    7.60    4.90
 -22  14   1    7.90    4.90
 -22  15  -1   -9.10   11.30
 -22  15   1   -3.50    4.10
  15  22   1   -7.60    4.50
 -22  16  -1    1.50   11.60
  16  22   1    6.30    5.50
 -22  16   1  -13.00    5.70
 -22  17  -1  -20.50   12.10
  22 -17  -1    8.30    9.00
  17  22   1    1.40    7.60
 -22  17   1  -22.00    7.80
  22 -18  -1   -3.40    6.70
 -17  23  -1  -20.90   11.00
 -17  23   1    6.00   10.20
 -16  23  -1  -27.10   13.00
  16 -23  -1    4.60    5.50
 -15  23  -1  -12.00    9.80
  15 -23  -1    0.80    4.70
  15 -23   1    0.80    5.30
 -15  23   1  -20.80    8.80
  14 -23  -1   -0.40    5.20
 -14  23  -1    6.90   10.20
  14 -23   1    9.50    5.80
 -14  23   1  -10.30    5.30
 -13  23  -1   11.40   11.20
  13 -23  -1    0.40    4.70
  13 -23   1    6.80    5.90
 -13  23   1    1.40    5.50
  12 -23  -1   -0.80    5.40
 -12  23  -1   20.20   10.20
  12 -23   1   -1.00    5.40
  11 -23  -1   -6.60    4.00
 -11  23  -1   26.40   11.60
 -11  23   1    5.20    4.70
  11 -23   1   -0.50    5.70
 -10  23  -1   18.60   11.50
  10 -23  -1    1.60    4.20
 -10  23   1    0.70    7.50
  10 -23   1   -0.80    9.80
   9 -23  -1   -1.90    3.50
  -9  23  -1   14.00    8.70
   9 -23   1   -4.40    6.70
  -9  23   1   11.10    4.20
  -8  23  -1   11.40   10.40
   8 -23  -1   -0.10    4.70
  -8  23   1   -0.30    4.10
   7 -23  -1    1.70    4.10
  -7  23  -1    5.90    8.90
  -7  23   1   -4.90    3.40
  -6  23  -1   -1.20    9.10
   6 -23  -1   -1.00    4.10
  -6  23   1   -6.10    3.60
  -5  23  -1    6.00   13.70
   5 -23  -1    1.30    3.90
  -5  23  -1  -14.40    7.70
  -5  23   1   -1.90    3.20
  -4  23  -1   -3.40    8.50
   4 -23  -1    1.90    4.40
  -4  23  -1  -13.00    7.40
  -4  23   1    8.80   10.60
  -4  23   1   -0.70    3.70
  -3  23  -1  -13.50    7.40
  -3  23  -1    2.00    8.50
   3 -23  -1   -3.60    4.30
  -3  23   1   -4.30    9.60
  -3  23   1   -3.70    3.70
   2 -23  -1   -2.70    5.00
  -2  23  -1  -16.40    6.90
  -2  23  -1   -4.50    8.90
 -23  -2  -1   -7.40    4.20
  -2  23   1   -0.60    9.50
  -2  23   1    0.30    3.60
  -1  23  -1   -1.80    8.00
  -1  23  -1   -5.50    6.60
  -1  23   1  -15.00    9.80
  -1  23   1   -7.50    3.20
 -23   0  -1   -6.50    4.20
   0  23  -1  -14.90    8.00
   0  23  -1   -7.00    6.40
   0  23   1   14.90    5.40
   0  23   1   -8.20    9.80
   1  23  -1   -9.30    8.00
   1  23  -1    7.40    7.10
 -23   1  -1   -7.80    4.30
   1  23   1   -3.00    3.80
   2  23  -1   -9.60    9.40
   2  23  -1  -12.10    6.40
 -23   2  -1   -1.40    4.80
   2  23   1   -5.00    3.40
   2  23   1   -4.20   10.00
 -23   2   1    5.50    3.60
   3  23  -1    5.00    9.70
   3  23  -1  -13.60    6.40
 -23   3  -1    1.80    5.10
   3  23   1   -3.70    4.10
   3  23   1  -13.10   11.50
 -23   3   1    1.70    3.10
 -23   4  -1   -5.80    5.50
   4  23  -1    2.10    9.50
   4  23  -1   -8.50    6.90
 -23   4   1    1.70    3.30
   4  23   1    2.30    4.20
   5  23  -1  -10.10    9.30
   5  23  -1   19.40    7.80
 -23   5  -1   -9.80    6.50
 -23   5   1    6.40    3.30
   5  23   1   11.70    4.20
   6  23  -1    8.40    7.50
   6  23  -1   23.50   10.40
  23  -6  -1    0.90    6.50
   6  23   1   -3.40    3.60
 -23   6   1    3.50    3.60
   7  23  -1  -14.60   12.00
  23  -7  -1   -1.30    6.90
   7  23  -1  -17.90    7.20
 -23   7   1    0.00    3.40
   7  23   1    0.80    3.70
   8  23  -1   -0.70    8.50
  23  -8  -1    4.00    8.10
   8  23   1    6.70    4.40
 -23   8   1   -2.80    3.50
  23  -9  -1   20.80    9.30
   9  23  -1  -25.00    8.90
 -23   9   1    4.70    4.20
   9  23   1    6.90    4.40
 -23  10   1    7.00    5.90
  10  23   1   -4.80    5.90
  23 -11  -1    2.30    9.20
 -23  11   1   10.80    4.20
  11  23   1   10.50    5.30
  23 -11   1  -15.10   10.70
  12  23   1   -2.50    4.20
 -23  12   1   -4.50    3.90
  23 -13  -1  -27.40   11.20
 -23  13   1    7.30    5.00
  13  23   1    2.00    4.30
 -23  14   1   11.50    5.00
  14  23   1    0.60    5.10
 -23  15   1   -5.70    9.30
  15  23   1   -2.40    5.70
  16  23   1   -1.50    6.00
  23 -17  -1    1.80    7.30
 -15  24  -1   -6.40    9.00
 -15  24   1    7.80   11.20
  14 -24  -1   12.10    5.50
 -14  24   1   -4.70    7.40
 -14  24   1    6.00    9.50
  13 -24  -1    8.80    6.40
 -13  24  -1  -18.20    9.30
 -13  24   1    6.20   11.50
 -13  24   1   -3.50    9.80
 -12  24  -1   -6.70    9.10
  12 -24  -1    5.10    4.80
 -12  24   1   12.90    5.70
  11 -24  -1   -1.70    4.90
 -11  24  -1   -7.70    8.60
 -11  24   1   -7.20    4.60
  10 -24  -1    3.00    5.10
 -10  24  -1  -15.50    7.90
 -10  24   1   -1.20    4.80
   9 -24  -1    3.20    5.40
  -9  24  -1   -4.90    7.70
  -9  24   1   -3.10    4.40
  -8  24  -1   -9.80    8.70
   8 -24  -1   -2.50    4.60
  -8  24   1    2.40    6.40
   7 -24  -1   -4.10    4.60
  -7  24   1   24.20   17.10
  -7  24   1    0.10    4.20
  -6  24  -1  -18.30    8.10
   6 -24  -1   -3.90    4.60
  -6  24   1    4.70    9.70
  -6  24   1   -4.50    3.70
   5 -24  -1    3.60    5.20
  -5  24  -1   -2.90    9.10
  -5  24   1   -3.30    3.60
  -5  24   1    1.40   10.60
  -4  24  -1   -2.30    9.00
   4 -24  -1    0.90    6.40
  -4  24   1   -0.50   10.70
  -4  24   1    3.40    3.90
  -3  24  -1    0.80    8.90
 -24  -3  -1   -6.30    5.50
  -3  24   1   -2.70    3.70
  -3  24   1   12.30   10.50
  -2  24  -1    0.00    9.20
 -24  -2  -1    5.50    5.90
  -2  24   1   -8.20    4.00
  -2  24   1  -15.20   10.10
  -1  24  -1   -0.30   12.50
  -1  24  -1    6.60    9.50
 -24  -1  -1    0.10    6.00
  -1  24   1  -17.00    9.50
  -1  24   1  -10.20    4.00
   0  24  -1  -16.50    7.80
 -24   0  -1   -3.60    6.50
   0  24   1   -5.70    4.50
   0  24   1   28.10   11.40
   1  24  -1   -6.60   11.10
 -24   1  -1  -11.20    7.00
   1  24  -1   -6.40    9.60
   1  24   1   -6.30    4.10
 -24   1   1   -1.80    3.50
   2  24  -1    3.10   11.10
   2  24  -1    2.20    9.40
 -24   2   1    4.30    4.00
   2  24   1   -5.50    4.20
   3  24  -1  -21.10   12.90
   3  24  -1   -2.70    9.10
 -24   3   1    0.70    3.70
   3  24   1  -16.80   19.10
   3  24   1   -1.20    4.30
   4  24  -1  -24.40   12.70
   4  24  -1    1.30   10.60
   4  24   1    7.40    4.80
 -24   4   1    3.50    3.60
  24  -5  -1    9.10    7.30
   5  24  -1   -8.90   10.90
 -24   5   1   -0.20    3.20
   5  24   1    5.20    4.40
   6  24  -1    5.10   13.50
  24  -6  -1    5.20    7.90
 -24   6   1   -1.60    3.40
   6  24   1    1.80    4.10
  24  -7  -1   -6.20    8.20
   7  24   1    0.20    4.70
 -24   7   1   -5.30    3.80
  24  -8  -1    4.50    7.10
 -24   8   1    5.50    5.60
   8  24   1    0.20    6.80
  24  -9  -1   -4.70    8.20
   9  24   1    1.10    4.60
 -24   9   1   -6.90    3.50
  24 -10  -1    1.70    8.30
 -24  10   1    2.80    4.50
  24 -10   1   -0.60   10.00
  10  24   1    1.20    4.50
  24 -11  -1    1.20    9.80
  11  24   1   -5.00    4.70
 -24  11   1   -3.90    4.30
  24 -12  -1   -5.90   11.20
  12  24   1    0.50    5.40
 -24  12   1    3.10    4.90
 -24  13   1   -8.60    5.90
  13  24   1   -9.30    5.10
 -24  14   1   -6.30    5.70
  14  24   1  -15.50    7.90
  15  24   1  -10.50    8.90
 -14  25  -1  -21.70   10.20
 -14  25   1  -14.80   11.00
 -13  25  -1   -5.20    9.80
 -13  25   1  -20.30   10.30
 -12  25  -1   -5.70    9.80
  12 -25  -1    8.80    6.70
 -12  25   1  -10.40   10.40
 -12  25   1  -11.80    7.10
 -11  25  -1   -1.90   11.10
  11 -25  -1  -12.30   10.70
 -11  25   1  -19.80    8.00
 -11  25   1   -6.20    9.60
 -10  25  -1    2.10   10.20
  10 -25  -1    3.50    5.60
 -10  25   1   -5.20    9.30
 -10  25   1   -3.30    5.70
  -9  25  -1   -8.60    8.00
   9 -25  -1   -4.40    5.60
  -9  25   1    0.40   10.50
  -9  25   1    1.30    5.50
  -8  25  -1   -5.20    9.30
   8 -25  -1    8.80    6.80
  -8  25   1   -1.30    4.70
  -8  25   1   -7.60   10.40
   7 -25  -1   -4.40   11.20
  -7  25  -1   -3.40    8.40
  -7  25   1  -10.00    9.00
  -7  25   1    1.90    4.90
  -6  25  -1    3.80    9.30
  -6  25   1   -3.40    4.50
  -6  25   1    0.80   10.40
  -5  25  -1   -4.90    9.80
  -5  25   1   -3.60   11.00
  -5  25   1   -2.80    4.20
  -4  25  -1   -0.80    8.80
  -4  25   1  -15.00   10.40
  -4  25   1   -1.50    5.10
  -3  25  -1    2.00   10.20
  -3  25   1  -16.70   12.50
  -2  25   1   16.90   17.40
  -2  25   1  -11.00    5.10
  -1  25  -1  -10.50   11.50
  -1  25   1    1.70   17.50
  -1  25   1   -4.90    4.80
   0  25  -1  -18.40   12.60
   0  25   1   -8.60    4.50
 -25   0   1   -0.40    3.70
 -25   1   1    0.90    3.80
   1  25   1    1.70    5.30
   2  25  -1  -30.80   17.20
 -25   2   1    1.40    5.60
   2  25   1    5.20    6.20
   3  25  -1  -13.90   11.80
  25  -4  -1    5.30    7.40
   4  25  -1   -9.90   11.60
 -25   4   1   -7.30    3.40
  25  -5  -1    8.40    8.00
   5  25  -1   15.70   14.20
 -25   5   1   -6.00    3.70
   5  25   1    4.20    4.60
  25  -6  -1    4.90    8.00
 -25   6   1   -7.30    3.70
   6  25   1   -6.80    4.30
  25  -7  -1   -9.60    7.20
 -25   7   1    6.60    4.30
  25  -8  -1    4.30    8.30
   8  25   1  -11.80    4.50
  25  -9  -1   -1.60    8.60
   9  25   1   11.30    5.90
 -25   9   1    3.10    4.50
  25 -10  -1   59.29   13.80
  25 -10   1  -14.30   12.40
  10  25   1    0.80    5.40
 -25  10   1   -1.30    5.00
  25 -11  -1    0.60   11.30
 -25  11   1   -8.70    6.00
  11  25   1    9.90    5.40
  12  25   1  -14.60    8.30
 -25  12   1   -6.50    5.40
  13  25   1   -9.10    6.40
 -12  26  -1    9.10   10.20
 -11  26  -1   -3.00    9.40
 -10  26  -1    3.90   10.30
 -10  26   1  -17.20   11.60
 -10  26   1   -2.50    8.40
  -9  26  -1    0.40   10.20
  -9  26   1   -5.90   11.60
  -8  26  -1    6.80    9.50
  -8  26   1   12.00    6.30
  -7  26  -1    9.10    9.50
  -7  26   1  -19.70   10.20
  -7  26   1    9.00    6.00
  -6  26  -1  -13.80    9.00
  -6  26   1   -0.60    5.30
  -6  26   1  -16.10   10.20
  -5  26  -1   -2.00   10.00
  -5  26   1  -13.80   10.30
  -5  26   1   -8.10    5.30
  -4  26  -1   -5.50    8.80
  -4  26   1  -19.20   11.20
  -3  26  -1  -15.80    9.40
  -3  26   1   -2.60   11.40
  -3  26   1   -8.40    4.60
  -2  26  -1  -16.70    9.50
  -2  26   1  -10.10   11.30
  -2  26   1   -6.50    4.90
  -1  26  -1   -6.60   10.10
 -26  -1   1   -8.50    3.30
  -1  26   1   -6.10    4.70
   0  26  -1   15.10   11.10
   0  26   1   18.70   14.40
   0  26   1    1.70    4.90
   1  26  -1  -13.00   11.50
   1  26   1   -5.70    4.80
 -26   1   1    0.70    4.00
  26  -2  -1    0.10    7.00
 -26   2   1    3.80    3.60
   2  26   1   -6.10    4.90
  26  -3  -1    9.70    7.10
 -26   3   1    0.60    3.80
   3  26   1   -6.20    4.90
  26  -4  -1    2.10    7.10
   4  26   1   -0.60    4.90
 -26   4   1   -4.30    3.40
  26  -5  -1   -5.80    7.40
 -26   5   1   -7.50    3.80
   5  26   1   -6.60    4.70
  26  -6  -1   12.40    8.10
   6  26   1  -13.20    4.90
 -26   6   1   -1.50    5.00
  26  -7  -1    0.40    8.20
   7  26   1   -4.70    5.10
 -26   7   1    2.40    5.10
  26  -8  -1   -6.40    8.50
   8  26   1   -8.30    5.40
 -26   8   1   -3.50    4.90
  26  -9  -1    6.60   10.50
 -26   9   1   -5.70    6.40
   9  26   1    3.90    8.50
  26  -9   1   -7.80   10.60
  26 -10  -1  -17.80   10.90
  10  26   1   -3.80    6.50
 -26  10   1   -2.50    6.60
  11  26   1    4.00    9.30
  -9  27  -1   -9.20    9.90
  -9  27   1    8.30   14.50
  -8  27   1   13.00   12.50
  -7  27  -1  -19.20   10.60
  -7  27   1   -1.30    7.80
  -7  27   1    6.40   12.90
  -6  27  -1  -19.80   10.00
  -6  27   1  -15.40    6.90
  -6  27   1  -27.90   12.60
  -5  27  -1  -10.80   10.40
  -5  27   1  -16.60   10.10
  -4  27  -1   22.20   11.70
  -3  27  -1   31.80   11.70
  -3  27   1   -3.10    5.80
  -3  27   1  -31.40   16.80
  -2  27  -1    9.60   10.30
 -27  -2   1    2.30    4.40
  -1  27  -1   -8.00   10.70
 -27  -1   1   -2.40    4.00
  -1  27   1   -7.60    6.00
  -1  27   1   16.20   22.60
   0  27  -1   14.40   11.50
   0  27   1   -7.80    5.50
 -27   0   1   -7.60    3.80
  27  -1  -1   -7.60    6.10
   1  27  -1  -29.60   13.40
 -27   1   1   -9.80    4.20
   2  27  -1  -37.10   20.60
  27  -2  -1   -0.30    6.10
 -27   2   1    4.30    5.10
   2  27   1   -3.70    5.60
  27  -3  -1   -4.50    6.40
   3  27   1    8.70    5.80
  27  -4  -1    0.50    8.00
   4  27   1    2.60    5.80
 -27   4   1    7.30    5.70
  27  -5  -1   13.20    9.20
   5  27   1  -16.70    6.30
  27  -6  -1    2.70    9.80
 -27   6   1   -1.70    5.10
   6  27   1   -7.00    8.20
  27  -7  -1  -23.70    9.30
   7  27   1  -14.10    6.30
 -27   7   1   -3.00    5.50
  27  -8  -1    6.30    9.90
   8  27   1    0.00    8.50
  28   6  -1   -6.20    8.90
  28   5  -1  -12.40    7.00
  -4  28  -1   26.30   17.00
  28   4  -1   -6.80    6.70
  -3  28  -1   10.40   13.90
  28   3  -1   -9.90    7.80
  28   2  -1  -13.60    8.60
 -28  -2   1  -13.70    6.90
  -2  28   1  -14.20   11.40
  28   1  -1  -18.90    9.10
 -28  -1   1  -13.30    5.60
  -1  28   1  -29.10   10.10
  28   0  -1   -1.90    7.50
 -28   0   1   -5.70    6.00
   1  28   1  -15.50    7.30
 -28   1   1    2.60    7.20
  28  -2  -1    9.90    8.70
   2  28   1  -12.20    8.00
  28  -3  -1    8.10    8.00
  28  -4  -1    2.10    8.00
  28  -5  -1    8.50    9.00
   0   0  -2  758.52   57.99
   0   0  -2  801.22   58.09
   0   0  -2  811.52   58.29
  -1   0  -2   10.00    4.40
   0   1  -2   15.40    4.20
   0  -1  -2   11.00    3.10
  -1   0  -2   14.50    4.60
   0  -1  -2    9.40    5.60
  -1   0  -2   11.10    3.30
   1   0  -2   12.10    4.20
   0   1  -2   12.10    3.40
   0  -1  -2   11.50    3.70
   1   0  -2   15.50    4.20
   1  -1  -2   14.20    4.00
  -1  -1  -2   17.10    3.60
   1  -1  -2   14.60    4.60
  -1  -1  -2   22.60    4.30
  -1   1  -2   14.70    4.10
   1   1  -2   22.40    4.50
  -1   1  -2   14.90    4.30
   1   1  -2   25.80    5.90
  -1  -1  -2   24.70    4.90
   1   1  -2   22.90    4.40
  -1   1  -2   19.50    4.00
  -1   2  -2   86.19    8.70
   1  -2  -2   90.79    8.80
   2   1  -2   89.49    8.50
  -2  -1  -2   92.99    8.60
   1  -2  -2  100.39    9.40
  -2  -1  -2   88.99    8.40
   1  -2  -2   78.19    8.80
   2   1  -2  103.19   10.00
  -2  -1  -2   96.99    9.30
  -1   2  -2   77.09    8.80
   2   1  -2   77.59   10.50
  -1   2  -2   94.69    8.20
   2   1   2   72.19    6.50
   0   2  -2   25.90    4.80
   2   0  -2   20.20    4.00
   2   0  -2   27.00    4.80
   0   2  -2   27.30    4.60
   2   0  -2   29.50    5.00
   0  -2  -2   24.30    4.20
   0   2  -2   25.00    4.30
  -2   0  -2   26.70    4.30
  -2   0  -2   27.30    4.60
   0  -2  -2   24.80    4.50
   0  -2  -2   26.80    5.30
  -2   0  -2   36.10    5.70
   0   2   2   21.60    2.30
   2   0   2   20.70    1.90
   1   2  -2  104.29   10.30
   2  -1  -2  125.39   11.70
  -2   1  -2  114.99   10.60
  -1  -2  -2  101.49    9.60
  -2   1  -2  117.59    9.90
   1   2  -2  117.79    9.90
  -2   1  -2  113.79   10.30
   1   2  -2  125.59   10.10
  -1  -2  -2  101.89   10.10
   2  -1  -2  108.39   10.00
   2  -1  -2  116.09   10.30
  -1  -2  -2  119.59   10.80
   2  -1   2   89.39    7.90
  -2  -2  -2  100.59   10.20
  -2  -2  -2  100.89    9.00
  -2   2  -2   88.69   13.30
   2  -2  -2  103.09    9.30
   2  -2  -2  108.19   10.10
  -2   2  -2  102.09    9.10
   2   2  -2  121.39   11.10
   2   2  -2   96.19    9.20
  -2  -2  -2   99.19    9.50
   2  -2  -2   95.19    9.60
   2   2  -2   94.79    9.30
   2  -3  -2  123.39   10.70
  -3  -2  -2  108.39    9.60
  -2   3  -2  114.79    9.70
   2  -3  -2  106.69    9.90
   3   2  -2  105.19   10.70
   2  -3  -2  134.69   11.30
   3   2  -2  127.69   10.70
  -3  -2  -2  109.39   10.20
   3   2  -2  116.79   10.00
  -3  -2  -2  110.09   10.90
  -2   3  -2  126.29   11.30
   3   2   2   92.49    8.50
  -1   3  -2  122.99   10.10
   3   1  -2  117.39   10.70
  -3  -1  -2  118.59   10.30
  -1   3  -2  116.59   10.50
  -3  -1  -2  120.29   10.60
   1  -3  -2  132.49   11.00
   1  -3  -2  112.39   10.20
   3   1  -2  115.59   11.00
  -3  -1  -2  108.29   11.00
   3   1  -2  126.79   10.70
  -1   3   2  107.39    9.00
  -3   0  -2    3.20    2.60
   3   0  -2    2.80    3.10
   0   3  -2    2.00    3.10
   3   0  -2    0.30    2.60
   0  -3  -2    2.00    3.20
   0   3  -2    0.80    2.40
   0  -3  -2    1.70    2.30
  -3   0  -2   -0.90    3.20
   0  -3  -2    0.20    4.10
  -3   0  -2    1.30    2.30
   3   0  -2    4.20    3.40
   0   3  -2    2.30    2.70
   0   3   2    1.00    0.90
   3   0   2    1.10    0.70
   1   3  -2  120.69   10.10
  -3   1  -2  126.29   10.90
   3  -1  -2  127.09   10.80
  -3   1  -2  124.39   10.60
   1   3  -2  113.59   10.10
  -1  -3  -2  134.39   11.00
   1   3  -2  114.59   11.10
  -1  -3  -2  122.19   11.40
  -3   1  -2  110.99   10.60
   3  -1  -2  123.69   12.90
  -1  -3  -2  113.59    9.80
   3  -1   2   98.29    8.60
   1   3   2  105.49    8.80
   2   3  -2   81.29    8.80
  -2  -3  -2   84.39    7.60
   2   3  -2   90.79    8.10
   3  -2  -2   82.99    8.60
   3  -2  -2   89.09    8.20
  -3   2  -2   95.99    8.00
  -3   2  -2   86.69    8.60
  -3   2  -2   61.69   11.60
   2   3  -2   89.19    8.00
  -2  -3  -2   96.19    8.60
   3  -2  -2   92.69    9.00
   2   3   2   72.69    6.60
   3  -2   2   73.69    6.50
   3   3  -2  270.07   20.70
  -3  -3  -2  241.18   20.30
  -3  -3  -2  260.67   21.10
   3   3  -2  267.37   21.30
  -3  -3  -2  274.37   21.80
  -3   3  -2  273.37   21.10
   3  -3  -2  279.37   21.10
  -3   3  -2  271.37   20.50
   3   3  -2  265.37   21.60
   3  -3  -2  278.07   21.40
   3  -3  -2  286.87   21.90
   3   3   2  257.17   19.70
   3  -4  -2   89.69    9.10
   3  -4  -2   97.19    9.90
   3  -4  -2   95.79    8.60
   4   3  -2   88.09    8.30
   4   3  -2   91.29    8.80
   4   3  -2   87.69    9.40
  -4  -3  -2   89.69    8.70
  -4  -3  -2   86.39    7.70
  -3   4  -2   87.79    8.80
  -3   4  -2   85.59    7.80
  -3   4   2   78.19    7.30
   4   3   2   88.29    7.30
  -2   4  -2    2.80    5.10
   2  -4  -2    9.10    2.60
  -2   4  -2    7.00    2.50
  -4  -2  -2    7.90    3.10
  -4  -2  -2    8.80    2.50
   2  -4  -2    8.50    3.70
   4   2  -2    7.50    3.20
   2  -4  -2    6.90    3.90
   4   2  -2    7.30    3.10
  -2   4  -2   11.00    4.10
  -4  -2  -2    7.50    4.40
   4   2  -2    5.10    3.30
   4   2   2    5.90    1.30
   4   1  -2  137.89   11.00
   4   1  -2  121.69   11.30
  -4  -1  -2  116.39   10.60
  -4  -1  -2  128.79   10.90
  -1   4  -2  120.09   10.50
   4   1  -2  130.19   11.30
  -1   4  -2  124.49   10.20
  -4  -1  -2  112.39   11.30
   1  -4  -2  129.39   10.60
   1  -4  -2  130.29   11.40
  -1   4   2  115.49    9.50
   4   1   2  107.09    9.30
   0  -4  -2   17.90    4.50
   4   0  -2   11.20    2.80
   0   4  -2   21.60    3.70
   4   0  -2   25.60    5.00
  -4   0  -2   17.90    3.40
  -4   0  -2   26.40    5.50
   4   0  -2   19.00    4.40
  -4   0  -2   25.80    4.40
   0  -4  -2   22.50    4.80
   0   4  -2   23.30    3.50
   4   0   2   18.10    2.20
   0   4   2   12.80    2.00
  -1  -4  -2   91.29    9.60
   4  -1  -2   89.09    8.70
  -4   1  -2   96.79    9.30
  -1  -4  -2   97.09    9.30
  -4   1  -2   76.39    9.00
   4  -1  -2  101.69    9.60
  -1  -4  -2   92.79    8.10
   1   4  -2   92.29    8.30
   1   4  -2   87.49    9.80
  -4   1  -2   96.19    8.60
   4  -1  -2   94.69    9.20
   1   4  -2   93.69    8.40
   4  -1   2   85.59    7.10
   1   4   2   90.29    7.30
  -2  -4  -2    7.50    2.00
   2   4  -2    6.10    2.80
   4  -2  -2    5.50    3.80
   2   4  -2    9.40    3.50
   4  -2  -2   11.50    3.10
   2   4  -2    8.50    2.60
  -2  -4  -2    7.90    4.20
   4  -2  -2   10.30    4.10
  -4   2  -2    6.60    2.50
  -4   2  -2    1.70    7.20
  -4   2  -2   12.10    3.90
  -2  -4  -2    9.00    3.60
   4  -2   2    7.00    1.50
   2   4   2    5.70    1.40
   3   4  -2  114.19    9.80
   4  -3  -2  120.09   10.50
   4  -3  -2  113.79   10.90
   3   4  -2  113.19   11.20
   3   4  -2  125.79   10.40
  -3  -4  -2  114.39   11.50
  -4   3  -2  124.09   10.80
   4  -3  -2  133.19   11.70
  -3  -4  -2  102.09    9.50
  -3  -4  -2  106.09   10.60
  -4   3  -2  117.99   10.20
  -4   4  -2    0.20    2.80
   4  -4  -2    1.00    3.00
  -4   4  -2    1.50    2.10
   4   4  -2    1.90    2.90
  -4  -4  -2   -1.00    3.30
  -4   4  -2    4.90    5.50
   4  -4  -2    1.50    4.00
  -4  -4  -2    2.70    1.60
   4   4  -2    2.20    2.30
   4   4  -2    0.70    3.10
  -4  -4  -2    2.40    2.90
   4   4   2    2.50    1.30
  -5  -4  -2   84.59    8.60
  -4   5  -2   87.19    7.50
  -5  -4  -2   82.29    9.60
  -4   5  -2   90.09    8.80
   5   4  -2   86.39    7.90
   5   4  -2   99.39    9.20
   4  -5  -2   97.89    9.30
   4  -5  -2   96.29    9.90
   5   4  -2   86.49    9.60
  -4   5   2   69.69    7.20
   5   4   2   71.79    7.10
   5   3  -2  339.77   25.50
  -5  -3  -2  334.17   25.80
   3  -5  -2  330.07   25.60
   5   3  -2  317.47   25.70
   5   3  -2  331.07   24.80
  -3   5  -2  313.27   24.20
  -5  -3  -2  306.07   25.00
  -5  -3  -2  311.87   24.20
  -3   5  -2  333.97   25.10
   3  -5  -2  343.77   26.30
   5   3   2  318.77   24.10
  -3   5   2  326.07   24.20
   5   2  -2   34.50    6.00
  -5  -2  -2   35.70    5.90
  -2   5  -2   34.20    4.30
  -5  -2  -2   33.30    4.60
   2  -5  -2   49.40    7.40
  -5  -2  -2   37.30    5.40
   5   2  -2   39.00    5.90
   5   2  -2   39.00    5.30
   2  -5  -2   34.20    5.60
  -2   5   2   42.00    4.00
  -5  -1  -2  151.08   12.10
   5   1  -2  141.29   12.60
   5   1  -2  142.79   12.90
  -1   5  -2  141.89   12.20
  -1   5  -2  134.19   11.70
  -5  -1  -2  175.58   14.40
   1  -5  -2  141.29   13.50
  -5  -1  -2  144.09   12.30
   5   1  -2  153.18   13.20
   1  -5  -2  139.59   13.00
  -1   5   2  147.19   11.30
   5   1   2  143.69   11.20
   0  -5  -2  238.38   18.90
   0   5  -2  215.88   17.80
   5   0  -2  254.87   20.90
  -5   0  -2  230.38   18.80
   5   0  -2  228.48   18.80
   5   0  -2  232.78   18.60
  -5   0  -2  230.38   18.20
   0   5  -2  226.58   17.70
   0  -5  -2  232.28   19.30
  -5   0  -2  233.18   18.30
   5   0   2  230.28   17.10
   0   5   2  210.68   17.10
   5  -1  -2  183.58   15.10
   1   5  -2  157.98   13.70
   1   5  -2  170.28   13.50
  -5   1  -2  173.38   14.00
  -5   1  -2  177.98   14.70
   5  -1  -2  187.38   14.90
  -1  -5  -2  168.98   14.70
   5  -1  -2  160.38   14.20
   1   5   2  169.68   13.00
   5  -1   2  165.88   13.00
  -5   2  -2   17.90    7.50
  -2  -5  -2   40.70    5.90
  -5   2  -2   37.50    5.90
   2   5  -2   21.10    6.60
   5  -2  -2   36.60    5.30
  -2  -5  -2   29.10    5.70
   5  -2  -2   47.60    6.60
   5  -2  -2   38.40    6.10
   2   5  -2   29.90    4.40
   2   5  -2   33.10    4.70
  -5   2  -2   40.00    5.00
   5  -2   2   34.80    3.90
   2   5   2   39.40    3.90
   3   5  -2  316.47   25.00
   3   5  -2  319.47   24.40
  -5   3  -2  322.57   24.80
   5  -3  -2  336.37   25.80
  -5   3  -2  332.47   25.60
   5  -3  -2  338.27   26.40
   3   5  -2  321.67   26.00
  -3  -5  -2  322.57   25.50
  -3  -5  -2  325.07   26.20
   5  -3  -2  333.97   25.40
   3   5   2  331.37   24.30
  -5   4  -2   62.09    6.60
   5  -4  -2   76.39    8.20
   5  -4  -2   79.49    9.40
   4   5  -2   71.59    8.90
   4   5  -2   73.59    8.60
  -4  -5  -2   76.89    7.90
  -4  -5  -2   78.29    9.00
   4   5  -2   54.29    6.50
  -5   4  -2   76.39    8.00
   4   5   2   65.19    6.10
  -5  -5  -2  246.38   19.00
  -5  -5  -2  245.58   19.80
   5  -5  -2  238.38   19.20
   5   5  -2  222.68   17.50
  -5   5  -2  228.38   18.90
   5  -5  -2  250.57   20.60
   5   5  -2  227.18   19.60
  -5   5  -2  211.08   17.70
   5   5  -2  238.18   18.90
  -5   5   2  236.28   17.90
   5   5   2  220.18   17.70
   6   5  -2  227.88   18.20
   5  -6  -2  249.68   20.00
   6   5  -2  235.98   20.30
  -6  -5  -2  246.68   20.60
  -6  -5  -2  239.18   19.60
   6   5  -2  230.88   19.80
   5  -6  -2  265.47   21.50
   6   5   2  247.78   18.50
  -5   6   2  224.88   18.50
  -6  -4  -2   17.80    4.40
  -6  -4  -2   12.20    5.20
  -4   6  -2   14.00    7.40
   4  -6  -2   21.40    7.60
   6   4  -2    9.90    4.30
  -4   6  -2   16.10    2.80
   6   4  -2   13.00    4.30
   6   4  -2   13.40    3.20
   4  -6  -2   19.00    4.70
  -4   6   2    9.10    2.40
   6   4   2    9.90    2.30
  -6  -3  -2  460.05   35.30
  -3   6  -2  445.36   35.40
   3  -6  -2  502.85   37.80
   6   3  -2  526.05   37.20
   3  -6  -2  487.85   36.90
   6   3  -2  499.45   37.10
  -6  -3  -2  472.65   37.10
  -6  -3  -2  480.85   36.50
   6   3  -2  512.95   36.20
  -3   6   2  469.65   35.60
   6   3   2  483.65   35.50
   6   2  -2   68.19    7.10
  -6  -2  -2   55.59    6.10
  -2   6  -2   54.79    5.60
  -2   6  -2   61.89    7.10
  -6  -2  -2   67.49    8.10
  -6  -2  -2   60.49    6.80
   6   2  -2   66.69    8.30
   2  -6  -2   66.59    8.80
   2  -6  -2   65.99    7.80
   6   2  -2   62.89    7.50
  -2   6   2   59.39    5.80
   6   2   2   59.79    5.60
  -6  -1  -2  179.98   14.10
   1  -6  -2  172.38   14.70
  -1   6  -2  141.69   12.90
  -1   6  -2  155.68   13.50
  -6  -1  -2  175.28   13.60
  -6  -1  -2  199.58   15.90
   6   1  -2  170.28   14.80
   1  -6  -2  173.98   15.30
   6   1  -2  167.88   14.40
   6   1  -2  159.08   14.30
  -1   6   2  166.18   13.00
   6   1   2  156.38   12.80
   0   6  -2   10.60    2.90
  -6   0  -2    2.60    2.40
   6   0  -2   13.80    4.30
  -6   0  -2   10.60    3.40
   0  -6  -2    8.50    4.20
   0   6  -2    0.30    5.50
   0   6  -2    3.10    2.30
  -6   0  -2   10.40    3.70
   6   0  -2    9.50    4.10
   6   0  -2    4.10    2.30
   0  -6  -2    2.10    3.60
   6   0   2    3.60    1.40
   0   6   2    5.70    1.60
  -1  -6  -2  210.58   17.50
  -1  -6  -2  201.48   18.10
   6  -1  -2  208.78   17.80
  -6   1  -2  219.08   16.90
  -6   1  -2  254.67   18.80
   1   6  -2  199.48   16.30
   1   6  -2  181.98   16.20
   6  -1  -2  218.28   17.90
   6  -1   2  208.08   16.00
   1   6   2  221.58   16.10
  -2  -6  -2   70.69    9.10
   6  -2  -2   70.49    8.40
  -6   2  -2   74.29    8.30
   6  -2  -2   72.79    7.70
   6  -2  -2   85.29    9.60
  -2  -6  -2   72.79    8.10
   2   6  -2   63.89    6.80
   2   6  -2   63.49    6.50
  -6   2  -2   69.49    7.00
   6  -2   2   68.79    6.40
   2   6   2   67.69    6.30
   6  -3  -2  425.66   32.80
  -3  -6  -2  443.66   32.50
   3   6  -2  384.66   31.00
  -3  -6  -2  452.35   33.30
  -6   3  -2  404.46   31.60
   3   6  -2  417.16   31.70
  -6   3  -2  413.06   32.40
   6  -3  -2  448.36   32.40
   6  -3  -2  440.06   33.40
   3   6   2  418.06   31.30
  -4  -6  -2    2.80    5.00
   6  -4  -2   11.10    4.50
  -6   4  -2   19.30    7.10
   4   6  -2   10.40    3.30
  -4  -6  -2   11.40    4.30
  -6   4  -2   17.60    4.10
   4   6  -2    8.40    3.80
   4   6   2    6.60    2.00
   5   6  -2  254.77   20.40
  -5  -6  -2  239.38   20.40
   5   6  -2  252.27   21.20
   6  -5  -2  253.27   20.90
  -5  -6  -2  257.57   21.40
  -6   5   2  245.98   19.40
   5   6   2  261.57   19.40
   6  -6  -2   62.49    8.20
  -6  -6  -2   70.79    9.50
  -6  -6  -2   58.29    7.60
   6   6  -2   53.79    8.80
  -6   6  -2   50.99   10.70
   6   6  -2   65.79    7.90
  -6   6   2   44.70    6.00
   6   6   2   62.99    6.40
   7   6  -2  353.66   27.90
   6  -7  -2  343.27   27.50
   7   6  -2  349.77   28.10
  -7  -6  -2  365.66   28.40
  -7  -6  -2  343.27   27.20
   7   6   2  335.17   26.30
  -6   7   2  324.67   26.30
   5  -7  -2  365.16   29.10
   7   5  -2  332.67   25.90
   7   5  -2  333.37   27.90
   7   5  -2  355.56   28.00
  -7  -5  -2  346.57   27.30
   5  -7  -2  343.67   27.60
  -7  -5  -2  379.66   28.40
   7   5   2  352.96   26.40
  -5   7   2  330.57   26.40
  -7  -4  -2   22.10    4.70
   7   4  -2   19.30    4.00
   4  -7  -2   11.80    4.70
   4  -7  -2   20.50    6.50
  -4   7  -2   20.00    9.00
  -7  -4  -2   17.00    5.80
   7   4  -2   14.80    4.70
   7   4  -2   23.30    5.80
  -4   7   2   12.10    2.70
   7   4   2   13.80    2.80
   3  -7  -2  299.57   24.50
  -3   7  -2  250.67   21.40
   7   3  -2  294.07   23.50
  -7  -3  -2  293.27   23.70
  -7  -3  -2  304.77   23.10
   7   3  -2  313.47   24.10
   3  -7  -2  286.77   23.30
   7   3  -2  285.57   22.50
   7   3   2  301.67   22.00
  -3   7   2  285.87   22.00
   7   2  -2   51.79    7.10
   7   2  -2   44.90    7.40
  -7  -2  -2   48.20    5.40
  -2   7  -2   49.00    4.80
   2  -7  -2   56.19    8.80
  -7  -2  -2   57.59    8.00
  -7  -2  -2   54.49    6.70
   7   2  -2   58.79    6.90
   2  -7  -2   56.29    7.60
  -2   7   2   45.90    5.20
   7   2   2   50.59    5.30
   1  -7  -2   45.60    7.40
  -7  -1  -2   50.79    6.10
  -7  -1  -2   47.30    7.50
   7   1  -2   46.70    6.70
   7   1  -2   44.30    6.30
   1  -7  -2   46.30    7.00
  -7  -1  -2   44.70    5.30
  -1   7  -2   35.00    4.40
  -1   7  -2   11.10   11.40
   7   1  -2   55.89    7.60
  -1   7   2   50.19    4.90
   7   1   2   45.30    4.70
   7   0  -2    9.70    4.90
   7   0  -2    9.10    4.70
   0   7  -2   -0.60    6.10
  -7   0  -2    8.20    4.00
   0  -7  -2    4.90    4.10
   0  -7  -2    8.90    4.40
  -7   0  -2   11.20    3.40
   7   0  -2    7.00    3.00
   0   7  -2    7.80    2.20
   0   7   2    2.80    1.50
   7   0   2    5.90    1.80
  -7   1  -2   51.79    7.40
  -1  -7  -2   49.20    7.90
   7  -1  -2   47.10    6.20
   7  -1  -2   48.10    7.40
   1   7  -2   37.50    4.80
  -1  -7  -2   48.00    7.20
  -7   1  -2   52.19    6.00
   7  -1   2   42.90    4.90
   1   7   2   43.40    4.70
   7  -2  -2   52.09    6.30
  -2  -7  -2   45.60    6.70
   7  -2  -2   50.59    7.60
   2   7  -2   39.80    4.90
  -7   2  -2   51.49    7.50
  -2  -7  -2   42.30    7.30
  -7   2  -2   27.60    7.70
   2   7   2   40.30    4.70
  -7   3  -2  335.67   26.20
  -3  -7  -2  330.27   25.90
  -3  -7  -2  337.47   27.00
   3   7  -2  296.27   24.80
   7  -3  -2  348.37   26.70
   3   7  -2  316.77   24.30
   3   7   2  344.47   24.80
  -4  -7  -2   22.90    5.20
   7  -4  -2   19.30    5.20
  -4  -7  -2   12.50    6.10
  -7   4  -2   27.50    5.40
  -7   4  -2   28.10    7.90
   4   7  -2   14.70    3.90
   4   7   2   21.80    3.40
  -5  -7  -2  352.96   28.60
   5   7  -2  327.57   27.20
   7  -5  -2  366.56   28.20
   5   7  -2  352.86   26.40
  -5  -7  -2  337.57   27.60
   5   7  -2  349.87   28.60
   5   7   2  377.36   26.80
  -6  -7  -2  351.56   26.50
  -6  -7  -2  350.36   27.60
   7  -6  -2  330.67   26.90
   6   7  -2  345.37   27.30
   6   7  -2  323.77   25.00
   6   7  -2  321.17   26.30
  -7   6   2  311.17   25.30
   6   7   2  323.17   25.30
  -7  -7  -2  552.94   42.70
   7   7  -2  551.04   40.80
   7   7  -2  575.44   42.80
   7   7  -2  518.15   42.00
  -7   7  -2  565.74   40.30
   7  -7  -2  534.05   42.30
  -7  -7  -2  527.75   41.80
  -7   7   2  561.74   41.10
   7   7   2  567.84   41.10
   7  -8  -2   61.99    9.10
  -8  -7  -2   71.59    8.60
  -7   8  -2   50.79   13.40
   8   7  -2   54.99    6.70
  -8  -7  -2   51.69    9.40
   8   7  -2   50.29    8.50
  -7   8   2   54.59    6.70
   8   7   2   60.99    7.10
  -6   8  -2  101.19   17.00
   8   6  -2  101.09   12.20
  -8  -6  -2  118.79   12.90
   6  -8  -2  119.49   11.80
   6  -8  -2  117.79   13.90
  -6   8  -2   90.19    8.90
  -6   8   2   99.89    9.80
   8   6   2  103.89    9.70
   5  -8  -2  881.31   74.49
  -8  -5  -2 1005.10   74.09
   8   5  -2  947.41   72.09
   5  -8  -2 1023.30   73.79
  -8  -5  -2  932.91   73.29
   8   5  -2 1031.20   73.99
  -5   8  -2 1093.79   72.39
  -5   8   2 1035.70   72.79
   8   5   2 1020.20   72.59
  -8  -4  -2   40.80    7.50
  -8  -4  -2   56.29    7.00
   4  -8  -2   30.50    7.10
   8   4  -2   44.00    5.80
   8   4  -2   26.00    5.80
   4  -8  -2   36.60    6.70
  -4   8  -2   27.70   10.10
   8   4   2   33.80    5.00
   8   3  -2  428.76   32.90
   3  -8  -2  425.06   33.00
  -8  -3  -2  401.36   33.10
   3  -8  -2  392.36   33.80
   8   3  -2  399.66   32.10
  -8  -3  -2  428.16   32.60
  -3   8   2  443.36   31.80
   8   3   2  459.45   31.70
  -8  -2  -2   17.50    5.00
   2  -8  -2   -1.60    4.10
  -8  -2  -2   16.80    4.20
   2  -8  -2    6.00    5.40
  -2   8  -2   11.70    9.00
   8   2  -2    5.40    3.60
   8   2  -2   19.30    5.50
  -2   8   2    2.10    1.90
   8   2   2    1.80    2.00
   8   1  -2  488.25   41.00
  -8  -1  -2  545.65   39.90
   1  -8  -2  480.35   41.70
  -8  -1  -2  504.25   41.20
   8   1  -2  555.94   41.00
  -8  -1  -2  581.74   40.80
   1  -8  -2  547.05   41.30
   8   1  -2  553.74   42.10
   8   1   2  566.84   39.90
  -1   8   2  584.04   40.00
   8   0  -2   93.29    9.50
   8   0  -2   99.79   11.20
   0  -8  -2   85.29   10.90
  -8   0  -2   95.59   10.40
   0  -8  -2   85.59   10.20
   8   0   2   83.19    8.20
   0   8   2   96.49    8.20
  -1  -8  -2  532.85   39.60
   8  -1  -2  543.25   40.50
   8  -1  -2  556.24   39.40
   1   8  -2  435.06   37.80
  -8   1  -2  484.25   39.60
  -1  -8  -2  512.45   40.40
   1   8   2  569.24   38.50
   8  -1   2  533.75   38.40
  -2  -8  -2    2.80    4.40
   8  -2  -2   12.30    5.20
  -2  -8  -2    5.40    4.40
  -8   2  -2    9.70    6.30
   8  -2  -2    8.40    3.10
  -8   2  -2   16.60    4.30
   2   8  -2    5.70    2.40
   2   8  -2    0.40    6.10
   2   8   2    2.10    1.80
  -8   3  -2  421.56   34.20
  -3  -8  -2  464.55   34.20
  -3  -8  -2  444.66   35.20
   3   8  -2  404.16   32.70
   8  -3  -2  419.56   34.60
   3   8   2  494.45   33.10
  -4  -8  -2   32.40    7.40
  -8   4  -2   34.90    9.10
   8  -4  -2   42.30    7.40
  -4  -8  -2   41.70    6.60
   4   8  -2   40.40    5.30
   4   8  -2   32.80    4.90
  -5  -8  -2  984.60   70.29
  -8   5  -2  992.90   67.79
   5   8  -2  957.50   68.09
  -5  -8  -2  924.31   69.19
   5   8  -2  819.12   68.59
   8  -5  -2  964.60   69.99
   5   8  -2  914.51   70.09
   5   8   2  947.51   68.39
   8  -6  -2  109.39   11.50
  -8   6  -2   74.99    8.40
   6   8  -2   90.49    8.80
  -6  -8  -2   98.09   12.20
  -8   6  -2   94.99   16.60
   6   8  -2  111.99   12.30
  -6  -8  -2  109.99   10.70
   6   8  -2  107.09   10.10
  -8   6   2   90.59    9.10
   6   8   2   89.89    9.10
   7   8  -2   56.49    6.70
   7   8  -2   54.49    8.30
  -8   7  -2   47.00   12.70
   7   8  -2   49.50    8.40
  -7  -8  -2   74.49    8.90
   8  -7  -2   60.39    9.10
  -7  -8  -2   49.50    9.20
  -8   7   2   60.79    6.70
   7   8   2   63.49    7.30
  -8   8  -2   61.09   14.40
   8  -8  -2   56.59    9.00
  -8   8  -2   54.59    6.10
  -8  -8  -2   55.09    9.20
   8   8  -2   54.09    7.80
  -8  -8  -2   61.09    8.50
   8   8  -2   42.50    8.10
   8   8   2   61.29    7.30
  -8   8   2   55.29    7.90
  -8   9  -2    8.90   11.70
  -8   9  -2    4.50    2.50
   8  -9  -2    8.70    5.40
  -9  -8  -2    2.10    5.50
   9   8  -2    1.50    5.10
   9   8  -2   -1.70    2.40
   9   8   2    9.60    3.20
  -8   9   2    5.30    2.80
  -9  -7  -2   18.70    7.30
   9   7  -2    7.80    4.80
  -7   9  -2    7.80    2.70
  -7   9  -2    6.10   10.70
   7  -9  -2   11.80    5.80
   9   7   2   15.60    3.50
  -7   9   2   12.50    4.90
   6  -9  -2   20.80    6.40
  -9  -6  -2   25.70    7.10
   6  -9  -2   21.30    8.10
  -6   9  -2   20.60   11.00
  -6   9  -2   26.30    3.60
   9   6  -2   20.10    5.30
  -6   9   2   28.60    4.40
   9   6   2   25.20    4.10
  -9  -5  -2  331.97   26.70
   9   5  -2  311.87   26.10
   5  -9  -2  357.56   26.60
   5  -9  -2  298.87   27.40
   9   5  -2  283.37   24.20
  -5   9   2  327.37   24.90
   9   5   2  343.17   24.90
  -9  -4  -2  132.39   12.60
   9   4  -2   99.29   11.30
   9   4  -2  107.79   10.00
   4  -9  -2  127.89   12.00
  -4   9  -2  109.39   17.80
   4  -9  -2  109.59   13.30
  -4   9  -2   84.09    8.60
   9   4   2   87.19    9.30
  -4   9   2   86.89    9.10
  -3   9  -2  222.28   16.80
  -9  -3  -2  225.08   19.40
   3  -9  -2  243.88   19.40
   9   3  -2  196.18   18.00
   9   3  -2  226.38   18.80
   3  -9  -2  199.78   20.00
   9   3   2  221.18   17.50
  -3   9   2  217.78   17.50
  -2   9  -2   18.90    3.10
   2  -9  -2   30.50    6.50
  -2   9  -2   19.00   10.30
   9   2  -2   28.50    5.80
  -9  -2  -2   32.20    6.80
   2  -9  -2   24.50    7.30
   9   2  -2   28.00    5.90
   9   2   2   19.90    3.40
  -2   9   2   19.20    3.40
  -9  -1  -2  122.79   12.30
   9   1  -2  117.39   11.20
  -9  -1  -2  114.19    9.60
  -1   9  -2   97.59    9.10
   1  -9  -2  101.09   12.70
   1  -9  -2  114.79   12.00
   9   1   2  112.29   10.00
  -1   9   2  105.79    9.60
   0  -9  -2    7.40    5.90
   9   0  -2    6.60    3.50
  -9   0  -2    6.90    3.70
   0   9  -2    2.20    1.50
  -9   0  -2   15.30    5.10
   0  -9  -2    1.60    4.70
   0   9  -2   16.30    8.20
  -9   0  -2    1.20    2.40
   0   9   2    1.40    2.00
   9   0   2    0.60    2.20
   9  -1  -2  118.39   13.50
  -1  -9  -2  120.49   12.20
  -1  -9  -2  101.29   13.10
  -9   1  -2  163.38   15.60
   9  -1  -2  117.59   11.30
  -9   1  -2  106.89    9.50
   9  -1   2  121.69   10.60
   1   9   2  110.19   10.10
  -9   2  -2   24.40    3.10
   2   9  -2   26.50    3.90
  -2  -9  -2   30.50    6.50
   2   9  -2    4.70    7.70
  -2  -9  -2   14.00    6.60
   2   9  -2   25.80    3.50
   9  -2  -2   28.10    6.90
  -9   2  -2    8.80    6.30
   2   9   2   24.30    3.80
   9  -3  -2  229.98   20.80
   3   9  -2  245.28   18.20
   3   9  -2  206.78   17.90
  -3  -9  -2  219.68   21.00
  -3  -9  -2  252.77   20.00
  -9   3  -2  238.68   18.10
   3   9   2  249.97   18.60
  -4  -9  -2  109.19   10.40
   4   9  -2   70.69    7.90
   4   9  -2   79.79    8.00
   9  -4  -2   98.99   11.20
  -4  -9  -2   89.09   12.20
  -9   4  -2   68.19   12.60
   4   9   2   72.19    8.00
  -5  -9  -2  298.77   26.20
   5   9  -2  255.07   24.30
   9  -5  -2  334.67   26.30
  -5  -9  -2  338.87   25.40
   5   9  -2  312.47   23.70
   5   9   2  327.27   24.10
   6   9  -2   17.90    6.10
  -6  -9  -2   10.50    6.30
   6   9  -2   20.80    4.90
   6   9  -2   12.60    3.40
  -9   6  -2   17.40    2.90
   9  -6  -2   24.70    6.80
  -6  -9  -2   39.60    7.00
  -9   6  -2   27.70   10.60
   6   9   2   19.50    3.90
  -9   6   2   20.60    3.80
   7   9  -2    8.70    2.90
  -9   7  -2    9.40    2.60
   7   9  -2   14.10    5.60
  -7  -9  -2    0.20    5.60
  -7  -9  -2   17.90    5.40
   7   9  -2   16.10    5.10
   9  -7  -2   14.00    5.80
  -9   7  -2   11.50   11.20
   7   9   2   12.50    3.40
  -9   8  -2    6.30    2.60
  -8  -9  -2    4.20    5.90
   9  -8  -2    8.60    5.60
  -9   8  -2    5.30   10.80
   8   9  -2    9.30    3.00
   8   9  -2    9.10    5.40
   8   9  -2    7.40    5.30
  -9   8   2    8.60    3.20
   8   9   2    9.20    3.10
   9  -9  -2  203.68   22.00
   9   9  -2  217.08   19.10
  -9   9  -2  145.49   24.50
  -9  -9  -2  179.88   18.70
   9   9  -2  208.48   17.30
  -9   9  -2  209.38   16.70
   9   9   2  218.38   17.60
  -9   9   2  239.58   17.70
  10   9  -2    3.80    3.00
 -10  -9  -2    7.90    6.20
  -9  10  -2   11.80   11.40
  10   9  -2   11.00    5.20
   9 -10  -2   17.70    6.10
  -9  10  -2    5.20    3.00
  10   9   2    7.70    3.30
  -9  10   2    8.00    3.30
  10   8  -2   79.29   10.20
  -8  10  -2   52.49   14.40
  10   8  -2   71.79    8.10
   8 -10  -2   81.79   10.20
 -10  -8  -2   67.19   10.20
  -8  10  -2   54.29    7.40
  -8  10   2   71.29    8.10
  10   8   2   72.89    8.30
  -7  10  -2   35.10   14.20
 -10  -7  -2   44.00    8.60
  10   7  -2   35.90    6.50
   7 -10  -2   38.90    9.60
   7 -10  -2   37.70    7.50
  -7  10  -2   43.10    5.70
  10   7   2   30.80    5.30
  -7  10   2   41.30    6.00
  -6  10  -2   20.30   16.70
  -6  10  -2    2.10    2.50
  10   6  -2    0.80    3.80
   6 -10  -2   14.40    7.50
   6 -10  -2    5.80    5.30
 -10  -6  -2   11.70    6.30
  -6  10   2    7.10    2.90
 -10  -5  -2  130.69   13.80
  10   5  -2  124.69   12.80
   5 -10  -2   97.39   14.30
   5 -10  -2  119.29   13.00
  10   5  -2  106.79   11.00
  -5  10  -2  126.89   10.60
  10   5   2  138.19   11.50
  -5  10   2  139.29   11.40
  -4  10  -2   14.80    3.00
  -4  10  -2   33.20   11.40
   4 -10  -2   29.40    6.90
  10   4  -2   28.20    5.30
   4 -10  -2   26.80    8.00
  10   4  -2   21.10    5.20
 -10  -4  -2   31.70    6.70
  -4  10   2   14.30    3.60
  10   4   2   19.50    3.90
  10   3  -2  826.22   59.99
   3 -10  -2  886.11   60.69
  -3  10  -2  857.71   58.69
 -10  -3  -2  769.82   60.39
   3 -10  -2  691.83   60.79
  10   3  -2  676.93   59.39
  10   3   2  858.91   59.19
  -3  10   2  865.41   59.19
  -2  10  -2   33.50   11.30
  -2  10  -2   53.59    6.80
   2 -10  -2   47.50    8.70
   2 -10  -2   80.09   10.90
  -2  10   2   64.39    6.80
  10   2   2   54.29    6.80
  -1  10  -2  635.04   44.50
   1 -10  -2  595.74   46.20
 -10  -1  -2  551.44   46.20
  10   1  -2  616.34   45.80
  -1  10   2  618.14   44.90
  10   1   2  615.24   45.00
   0 -10  -2   38.80    8.10
   0  10  -2   24.50    9.40
 -10   0  -2   24.00    3.20
 -10   0  -2   10.30    4.10
   0  10  -2   15.70    3.20
   0 -10  -2   26.50    6.20
  10   0   2   25.50    4.20
   0  10   2   18.30    3.40
 -10   1  -2  461.05   41.20
 -10   1  -2  597.04   39.50
   1  10  -2  517.45   39.50
  -1 -10  -2  460.95   41.80
  -1 -10  -2  563.04   41.30
  10  -1   2  579.74   40.40
   1  10   2  563.54   40.00
 -10   2  -2   40.80    4.90
  -2 -10  -2   61.89    8.50
  -2 -10  -2   47.90    9.10
  10  -2  -2   56.59    9.60
   2  10  -2   32.90    4.20
 -10   2  -2   28.70    7.60
   2  10  -2   41.60    5.60
   2  10   2   45.20    5.70
  -3 -10  -2  851.81   62.49
 -10   3  -2  873.11   60.89
  10  -3  -2  799.62   63.59
  -3 -10  -2  775.12   63.29
   3  10  -2  866.71   61.09
   3  10   2  850.01   61.39
   4  10  -2   22.40    4.00
   4  10  -2    4.30    6.60
  10  -4  -2   26.10    7.70
 -10   4  -2   31.00    9.20
  -4 -10  -2   22.50    6.10
   4  10  -2   18.40    3.50
  -4 -10  -2   21.00    7.30
   4  10   2   13.20    3.50
   5  10  -2  110.89   11.60
  10  -5  -2  152.88   15.30
 -10   5  -2   95.89   18.00
   5  10  -2  145.39   12.00
  -5 -10  -2  146.29   13.50
  -5 -10  -2  120.59   14.60
 -10   5  -2  146.39   11.40
   5  10   2  165.28   12.60
 -10   6  -2   24.70   10.50
 -10   6  -2    4.50    2.30
  -6 -10  -2   10.40    4.90
   6  10  -2    7.10    4.00
   6  10  -2    4.40    5.20
  -6 -10  -2    2.00    5.20
  10  -6  -2   10.70    6.10
   6  10  -2    6.20    2.90
   6  10   2    6.70    4.50
 -10   6   2   11.30    3.20
 -10   7  -2   27.40    3.90
   7  10  -2   29.10    5.80
   7  10  -2   23.90    6.40
  10  -7  -2   40.20    7.90
   7  10  -2   28.00    5.10
  -7 -10  -2   50.89    7.90
  -7 -10  -2   16.40    6.40
 -10   7  -2   29.40   11.40
 -10   7   2   42.70    5.80
   7  10   2   28.80    4.80
  -8 -10  -2   73.49   11.10
 -10   8  -2   43.90    6.60
   8  10  -2   63.89   10.00
 -10   8  -2   38.60   15.90
  10  -8  -2   58.19    9.60
   8  10  -2   63.09    7.30
   8  10  -2   54.59    8.30
 -10   8   2   65.99    7.50
   8  10   2   67.99    7.80
   9  10  -2   12.20    5.40
  10  -9  -2   12.60    5.90
 -10   9  -2    3.20    2.80
  -9 -10  -2    9.30    5.80
 -10   9  -2    3.40   10.20
   9  10  -2    8.40    3.30
   9  10  -2    7.60    4.80
 -10   9   2    4.30    2.90
   9  10   2    6.20    3.10
 -10 -10  -2    7.10    5.50
 -10  10  -2    1.50    3.00
  10 -10  -2    8.30    5.50
  10  10  -2    6.70    3.30
 -10  10  -2   -3.10    9.80
  10  10   2   10.00    3.50
 -10  10   2    8.10    3.00
  11  10  -2    2.10    4.10
  10 -11  -2    1.50    5.10
 -10  11  -2    0.70   10.60
 -11 -10  -2   -1.00    5.30
  11  10  -2   -1.00    3.50
 -10  11  -2   -4.90    4.80
 -10  11   2    3.40    2.80
  11  10   2    1.30    2.80
 -11  -9  -2    0.20    4.90
   9 -11  -2    6.90    5.60
  11   9  -2   -2.40    3.10
  -9  11  -2    0.20   11.70
  -9  11  -2    2.70    3.10
  11   9  -2    5.40    5.90
  -9  11   2    4.80    2.60
  11   9   2    4.70    3.30
  11   8  -2   53.79    8.70
  -8  11  -2   18.70   11.50
 -11  -8  -2   55.79    9.80
   8 -11  -2   53.89    9.90
  -8  11  -2   48.40    6.80
  11   8   2   61.89    7.50
  -8  11   2   47.30    6.80
   7 -11  -2  100.69   14.80
  -7  11  -2  124.79   11.30
 -11  -7  -2  113.19   15.30
  11   7  -2  140.49   13.80
   7 -11  -2  120.09   13.30
  -7  11   2  139.09   12.20
  11   7   2  144.89   12.30
 -11  -6  -2   21.70    7.00
  11   6  -2   18.20    5.30
  -6  11  -2    9.20   11.90
  -6  11  -2   10.40    3.20
   6 -11  -2   17.30    7.30
   6 -11  -2   22.30    6.00
  -6  11   2   11.30    3.30
  11   6   2   14.60    3.90
   5 -11  -2   14.90    7.20
  11   5  -2   20.50    5.10
   5 -11  -2   20.70    6.50
  11   5  -2   29.30    6.00
  -5  11  -2   21.30   18.20
  -5  11  -2   24.80    3.90
 -11  -5  -2   27.70    7.30
  -5  11   2   22.60    4.10
  11   5   2   26.60    4.50
  -4  11  -2   31.80    4.30
  -4  11  -2   37.10   15.60
   4 -11  -2   33.60    7.40
  11   4  -2   28.80    5.80
 -11  -4  -2   41.80    8.40
  11   4   2   29.90    5.30
  -4  11   2   46.10    5.80
  -3  11  -2  221.28   16.00
 -11  -3  -2  225.68   18.90
   3 -11  -2  173.58   17.90
  11   3  -2  196.38   17.40
   3 -11  -2  151.88   18.90
  11   3   2  220.88   16.80
  -3  11   2  198.58   19.20
  -2  11  -2   29.60   13.60
   2 -11  -2    7.60    6.00
 -11  -2  -2   27.80    7.00
  11   2  -2   14.70    4.70
   2 -11  -2   14.80    6.30
  -2  11   2    7.30    2.90
  11   2   2   12.40    3.40
  -1  11  -2   14.20    3.10
  -1  11  -2   18.90   10.30
 -11  -1  -2   34.50    7.20
   1 -11  -2   17.20    7.00
  11   1  -2   20.40    4.40
   1 -11  -2   24.90    6.40
  -1  11   2   15.70    3.40
  11   1   2   19.80    3.80
 -11   0  -2  115.89    9.60
   0 -11  -2  100.59   13.10
   0 -11  -2   95.79   12.00
   0  11  -2  106.99    9.80
 -11   0  -2  122.99   12.90
   0  11   2  111.39   10.40
  11   0   2  120.19   11.00
   1  11  -2   17.00    3.30
   1  11  -2   21.50   10.00
  -1 -11  -2   26.10    7.80
 -11   1  -2   18.60    3.00
  -1 -11  -2   25.40    6.60
   1  11   2   18.10    3.70
 -11   2  -2    8.30    2.50
  -2 -11  -2   15.10    6.90
 -11   2  -2    8.50    6.20
   2  11  -2   13.10    9.10
  -2 -11  -2   17.70    5.50
   2  11  -2   11.30    3.00
  11  -2  -2   16.50    7.30
   2  11   2    8.30    3.10
  -3 -11  -2  146.99   17.10
  -3 -11  -2  174.88   16.10
   3  11  -2  179.78   14.50
 -11   3  -2  183.18   14.10
   3  11   2  176.58   15.40
 -11   4  -2   24.10    9.30
  -4 -11  -2   29.50    7.40
 -11   4  -2   35.20    4.70
  11  -4  -2   28.10    7.60
  -4 -11  -2   32.00    6.30
   4  11  -2   29.50    4.20
   4  11  -2   21.30    4.00
   4  11   2   25.50    4.90
 -11   5  -2   21.90    3.50
  -5 -11  -2   17.40    7.00
  11  -5  -2   32.40    7.90
   5  11  -2    7.00    6.30
   5  11  -2   24.10    4.00
 -11   5  -2   20.40    9.20
  -5 -11  -2   30.30    6.90
   5  11  -2   17.80    4.10
   5  11   2   20.40    3.90
  -6 -11  -2   24.90    5.90
  11  -6  -2   29.60    7.60
   6  11  -2   20.40    4.20
  -6 -11  -2   12.10    6.00
 -11   6  -2   20.90    3.30
 -11   6  -2   22.20   10.40
   6  11  -2   14.40    6.90
   6  11  -2   21.30    6.40
 -11   6   2   29.00    4.60
   6  11   2   20.50    4.00
  -7 -11  -2  130.69   13.50
 -11   7  -2  129.49   11.40
   7  11  -2  136.09   12.10
  11  -7  -2  126.89   14.60
   7  11  -2   99.49   12.10
 -11   7   2  163.68   12.70
   7  11   2  149.19   12.50
  11  -8  -2   49.40    8.80
   8  11  -2   42.70    9.10
  -8 -11  -2   41.10    8.60
   8  11  -2   37.50    6.70
   8  11  -2   33.20    5.20
 -11   8  -2   23.80   12.40
 -11   8  -2   28.90    4.60
 -11   8   2   55.69    6.60
  -9 -11  -2   -1.30    5.50
 -11   9  -2    4.50   10.40
   9  11  -2    2.20    4.60
 -11   9  -2    1.90    2.80
   9  11  -2    7.90    5.40
   9  11  -2    3.40    3.10
  11  -9  -2    8.70    6.20
 -11   9   2    7.60    2.80
   9  11   2    4.80    3.10
  11 -10  -2    2.40    5.10
  10  11  -2    2.90    5.20
 -11  10  -2   -9.40   10.00
 -10 -11  -2    6.80    5.30
  10  11  -2   -1.40    4.10
  10  11  -2   -3.10    3.20
 -11  10   2    2.00    2.50
  10  11   2    0.80    2.60
  11  11  -2    9.50    5.10
  11 -11  -2    9.90    5.20
  11  11  -2   -0.80    3.80
 -11  11  -2    0.10    9.80
 -11  11  -2  -11.30    5.80
 -11 -11  -2   -1.10    4.90
  11  11   2    4.30    3.00
 -11  11   2    3.10    2.50
  12  11  -2   33.70    7.70
 -12 -11  -2   33.50    7.90
  12  11  -2   26.40    5.90
 -11  12  -2   17.60   13.20
  11 -12  -2   40.40    8.30
 -11  12   2   28.10    5.00
  12  11   2   25.80    5.20
 -10  12  -2    3.00   11.80
  12  10  -2    0.70    4.40
  12  10  -2   -2.60    3.90
 -10  12  -2   -4.60    6.00
 -12 -10  -2    0.10    5.10
  10 -12  -2    2.70    5.10
 -10  12   2    0.90    2.50
  12  10   2   -0.50    2.50
 -12  -9  -2    4.60    5.20
  -9  12  -2   -1.60    9.90
   9 -12  -2    2.60    5.00
  12   9  -2    3.60    4.30
  12   9   2    9.00    3.10
  -9  12   2    5.70    2.80
  12   8  -2   -6.90    5.30
   8 -12  -2    6.10    4.70
  -8  12  -2   -3.50    3.00
   8 -12  -2    2.40    8.00
 -12  -8  -2    2.40    4.90
  -8  12  -2   -0.60   10.30
  -8  12   2    0.30    2.60
  12   8   2    3.10    2.90
   7 -12  -2    6.20    6.50
   7 -12  -2   21.20    8.30
 -12  -7  -2   11.30    5.90
  -7  12  -2   17.50   18.70
  -7  12  -2    9.40    3.40
  12   7  -2    5.10    4.10
  12   7   2   10.20    3.50
  -7  12   2   14.30    3.60
  -6  12  -2   24.70    4.20
   6 -12  -2   36.50    7.50
   6 -12  -2   43.30   11.90
 -12  -6  -2   37.30    8.00
  12   6  -2   30.90    5.90
  -6  12  -2   34.90   19.40
  -6  12   2   25.30    4.60
  12   6   2   25.30    4.70
   5 -12  -2   17.00    7.60
  12   5  -2   36.80    6.70
  -5  12  -2   27.40    4.40
 -12  -5  -2   40.70    7.80
   5 -12  -2   31.80    7.00
  -5  12  -2   13.60   10.60
  12   5  -2   28.60    6.10
  -5  12   2   31.30    4.90
  12   5   2   29.00    4.80
 -12  -4  -2   70.89   10.20
  12   4  -2   42.70    7.60
  12   4  -2   50.89    7.70
   4 -12  -2   44.60    8.30
  -4  12  -2   55.49    6.60
  -4  12  -2   28.60   12.30
   4 -12  -2   39.50    9.10
  -4  12   2   56.09    6.80
  12   4   2   56.89    7.10
   3 -12  -2  152.88   16.30
  12   3  -2  165.48   15.30
  -3  12  -2  175.78   14.20
 -12  -3  -2  152.38   16.40
  -3  12   2  195.68   14.90
  12   3   2  175.38   15.00
  -2  12  -2   14.50    3.30
   2 -12  -2   23.90    9.60
  12   2  -2   20.00    4.90
  -2  12  -2    8.30   10.70
   2 -12  -2   18.00    6.20
 -12  -2  -2   36.20    7.40
  -2  12   2   11.60    3.30
  12   2   2   14.30    3.70
  -1  12  -2  359.26   25.40
 -12  -1  -2  290.17   27.10
   1 -12  -2  262.67   27.40
   1 -12  -2  341.27   27.10
  -1  12   2  357.36   25.90
  12   1   2  356.26   27.30
   0  12  -2   11.60    9.50
   0  12  -2   12.80    3.50
 -12   0  -2   24.70    3.60
   0 -12  -2   25.00    7.20
   0 -12  -2   24.30    6.90
   0  12   2   24.30    4.10
  -1 -12  -2  370.96   32.90
   1  12  -2  432.86   31.70
   1  12   2  449.36   32.20
   2  12  -2   16.80    3.60
 -12   2  -2    6.80    6.00
  -2 -12  -2   15.00    6.30
   2  12  -2    7.50    8.70
 -12   2  -2   16.60    3.10
  -2 -12  -2   20.80    6.00
   2  12   2   14.10    3.50
  -3 -12  -2  163.28   15.90
   3  12  -2  171.48   14.40
  12  -3  -2  134.09   17.20
 -12   3  -2  197.78   14.30
   3  12   2  164.58   14.50
  12  -4  -2   33.60    8.60
 -12   4  -2   37.30    5.50
 -12   4  -2   21.10    9.40
  -4 -12  -2   28.90    7.20
  -4 -12  -2   58.09    7.80
   4  12   2   40.70    5.80
 -12   5  -2   35.20    4.20
 -12   5  -2   14.10    8.40
   5  12  -2   21.00    4.20
  -5 -12  -2   33.90    6.80
   5  12  -2   25.40    4.40
  12  -5  -2   34.50    8.30
  -5 -12  -2   15.70    6.00
   5  12   2   26.70    4.60
 -12   6  -2   24.30    3.90
   6  12  -2   27.90    5.00
   6  12  -2   14.00    6.10
  -6 -12  -2   41.90    7.80
  -6 -12  -2   14.00    5.70
 -12   6  -2   28.00   11.20
   6  12  -2   20.20    4.20
  12  -6  -2   31.60    7.70
 -12   6   2   31.90    4.90
   6  12   2   28.80    4.90
  -7 -12  -2    2.30    4.80
   7  12  -2    2.40    4.30
   7  12  -2    9.70    5.50
 -12   7  -2    7.40    2.90
  12  -7  -2   12.30    7.00
   7  12  -2   12.80    3.30
 -12   7  -2    4.70   12.60
   7  12   2    8.40    3.10
 -12   7   2    8.50    3.00
  -8 -12  -2   -0.60    4.50
   8  12  -2   -7.30    2.70
 -12   8  -2   -1.20    2.80
 -12   8  -2   -5.10    9.70
  12  -8  -2    8.40    5.90
   8  12  -2    0.50    4.10
   8  12  -2   -7.10    4.30
   8  12   2    1.80    3.00
 -12   8   2    1.90    2.50
   9  12  -2   -0.50    5.00
  -9 -12  -2    6.00    5.60
   9  12  -2    3.80    4.60
 -12   9  -2   -1.40   10.50
  12  -9  -2   12.00    6.00
   9  12  -2   14.50    4.20
 -12   9   2    4.80    2.90
   9  12   2    4.20    3.10
  12 -10  -2   -5.90    5.10
  10  12  -2   -2.10    5.60
 -12  10  -2    0.40   10.80
  10  12  -2    0.30    4.50
 -10 -12  -2    1.50    5.00
 -12  10  -2    1.60    4.40
  10  12  -2   -5.90    3.30
 -12  10   2    1.30    2.60
  10  12   2    0.10    2.70
  11  12  -2   26.50    5.70
 -11 -12  -2   35.00    7.90
  11  12  -2   33.40    7.10
 -12  11  -2   14.90   12.90
  12 -11  -2   33.70    7.90
  11  12  -2   37.20   10.60
 -12  11   2   31.70    5.50
  11  12   2   28.10    5.60
  12  12  -2   -9.10    3.90
  12 -12  -2    0.10    6.10
  12  12  -2   -2.20    4.80
 -12 -12  -2    3.00    5.40
 -12  12  -2    5.50   11.30
  12  12   2    4.60    3.20
 -12  12   2    0.70    2.60
 -13 -12  -2   40.40    8.50
  13  12  -2   36.50    7.50
  13  12  -2   60.49    9.30
 -12  13  -2   24.00   12.80
  12 -13  -2   42.60    9.00
  13  12   2   66.99    8.30
 -11  13  -2   12.90   11.00
  11 -13  -2    0.20    6.00
  13  11  -2   -3.40    4.70
 -13 -11  -2    3.90    5.80
 -11  13   2   -0.60    2.50
  13  11   2    2.70    2.80
 -10  13  -2   34.80   12.50
  10 -13  -2   59.59   10.00
  13  10  -2   71.49    9.90
 -13 -10  -2   46.30    9.60
  13  10   2   70.99    8.70
 -10  13   2   67.19    8.10
  13   9  -2    1.50    3.70
  -9  13  -2    1.40   10.00
   9 -13  -2    0.60    6.40
   9 -13  -2    3.20    4.90
  -9  13  -2   -2.40    4.50
 -13  -9  -2    1.80    5.20
  13   9   2    4.40    2.80
  -9  13   2   -1.30    2.40
  -8  13  -2    4.80   10.30
   8 -13  -2    0.40    5.60
   8 -13  -2    5.60    5.30
  13   8  -2    4.60    4.20
 -13  -8  -2    2.40    5.10
  -8  13   2    1.60    2.60
  13   8   2    1.90    2.70
   7 -13  -2   10.60    6.40
 -13  -7  -2   19.80    6.50
   7 -13  -2   18.30    6.00
  -7  13  -2   14.00   12.90
  -7  13   2   12.50    3.60
  13   7   2   16.50    4.00
  -6  13  -2   69.89    7.90
  -6  13  -2   18.70   15.60
   6 -13  -2   58.09    9.90
  13   6  -2   59.09    9.20
 -13  -6  -2   61.49    9.60
  -6  13   2   65.19    7.70
  13   6   2   76.79    8.40
   5 -13  -2   67.29   11.80
 -13  -5  -2   96.19   12.10
  -5  13  -2  104.99   10.00
   5 -13  -2   97.89   11.80
  13   5  -2   99.99   10.80
  13   5   2  119.59   10.70
  -5  13   2  109.29   10.20
  13   4  -2   91.89   10.00
 -13  -4  -2   82.19   11.30
  -4  13  -2   84.69    9.10
   4 -13  -2   81.99   10.90
  13   4   2   88.09    9.50
  -4  13   2   95.29    9.30
   3 -13  -2    9.20    6.10
  -3  13  -2   13.00   10.00
 -13  -3  -2   23.50    6.80
  -3  13  -2   -1.50    3.10
   3 -13  -2    5.30    5.10
  13   3  -2    5.80    3.60
  -3  13   2    6.60    2.90
  13   3   2   10.40    3.40
  -2  13  -2    7.90   10.50
  -2  13  -2   26.30    4.20
   2 -13  -2   23.90    6.50
   2 -13  -2   13.10    6.30
  -2  13   2   15.90    3.70
  13   2   2   17.30    4.00
  -1  13  -2   -0.70    9.00
   1 -13  -2    0.10    5.30
  -1  13  -2   -4.90    2.90
   1 -13  -2   -5.90    5.00
  13   1   2   -0.50    2.80
  -1  13   2    2.00    2.60
   0 -13  -2    4.30    5.70
 -13   0  -2    6.70    2.60
   0  13  -2    8.30    8.80
   0  13  -2    4.50    3.20
   0 -13  -2   10.20    5.60
   0  13   2    6.50    3.00
 -13   1  -2   -8.00    5.20
  -1 -13  -2    1.50    4.60
   1  13  -2   22.40   15.20
   1  13  -2    0.90    2.80
 -13   1  -2    4.30    2.30
  -1 -13  -2   -1.70    4.60
   1  13   2    5.00    2.80
  -2 -13  -2   24.60    6.00
 -13   2  -2   30.20    4.20
  -2 -13  -2   16.20   10.10
   2  13   2   26.10    4.40
   3  13  -2    0.40    7.50
  13  -3  -2    5.00    7.40
 -13   3  -2    0.40    2.50
   3  13  -2   -1.50    3.50
  -3 -13  -2   11.80    5.00
 -13   3  -2    1.80    6.30
   3  13   2   11.30    3.30
  -4 -13  -2   83.89   10.50
 -13   4  -2   98.49    9.10
   4  13  -2   82.79    9.40
  13  -4  -2   79.79   12.20
   4  13   2   96.59    9.40
 -13   5  -2   95.29    8.90
   5  13  -2   76.59    9.50
  13  -5  -2   85.39   12.60
  -5 -13  -2   81.59   15.20
  -5 -13  -2   94.09   11.60
   5  13   2   97.09    9.70
 -13   6  -2   54.29    7.70
  -6 -13  -2   59.09    8.50
  13  -6  -2   46.20    9.20
   6  13  -2   49.80    7.30
 -13   6  -2   30.60   10.50
   6  13   2   59.19    7.60
 -13   6   2   75.69    7.60
   7  13  -2    5.40    6.10
  -7 -13  -2    2.30    3.30
   7  13  -2    8.10    3.60
  13  -7  -2   18.20    7.40
 -13   7  -2   11.20    9.90
   7  13  -2   12.30    5.70
 -13   7   2   13.20    3.60
   7  13   2   18.00    4.00
   8  13  -2    2.80    4.50
   8  13  -2  -10.00    4.60
   8  13  -2   -5.30    3.50
  13  -8  -2    5.60    5.90
 -13   8  -2    2.70    5.60
  -8 -13  -2    2.30    5.20
 -13   8  -2   -0.40   10.00
   8  13   2    6.30    3.20
 -13   8   2    3.40    2.60
   9  13  -2    2.20    4.70
  -9 -13  -2   -1.00    5.20
   9  13  -2    1.10    5.80
  13  -9  -2    8.40    6.20
   9  13  -2    0.30    3.80
 -13   9  -2   -8.50   10.40
 -13   9  -2   -5.70    3.80
   9  13   2    1.20    2.50
 -13   9   2    1.80    2.50
  10  13  -2   36.70    8.60
  10  13  -2   60.99    8.90
  13 -10  -2   50.99   10.10
 -10 -13  -2   59.59   10.10
  10  13  -2   65.49   10.30
 -13  10   2   69.49    8.10
  10  13   2   69.99    8.40
  13 -11  -2    1.20    5.60
  11  13  -2   -2.00    4.10
 -13  11  -2   -1.90   11.40
 -11 -13  -2   -8.60    5.00
  11  13  -2   -0.70    4.80
  11  13  -2   -1.60    7.10
 -13  11   2    1.30    2.60
  11  13   2    2.90    2.90
  12  13  -2   33.90    8.70
  12  13  -2   46.80    8.60
 -13  12  -2   28.00   12.00
  12  13  -2   28.30    6.90
 -12 -13  -2   31.40    8.20
  13 -12  -2   43.50    8.40
  12  13   2   39.10    6.30
 -13  12   2   60.19    7.50
  13  13  -2    4.50    6.80
 -13 -13  -2    4.80    7.40
  13  13  -2   -2.90    5.10
 -13  13  -2  -12.00   10.80
  13  13  -2   10.50    7.60
  13 -13  -2    4.80    6.50
  13  13   2    8.10    3.90
 -13  13   2    9.50    3.60
  14  13  -2   22.00    6.80
  14  13  -2   26.70    7.80
  13 -14  -2   30.90    8.80
 -13  14  -2   24.40   14.00
 -13  14   2   26.20    7.30
  12 -14  -2   10.80    7.00
  14  12  -2   -9.20    4.40
 -12  14  -2   10.20   10.30
 -14 -12  -2  -13.30    6.10
  12 -14  -2   -2.50    6.50
 -12  14   2    1.70    2.80
  14  12   2    4.10    3.40
  11 -14  -2   28.60    7.90
  14  11  -2   20.20    6.20
 -14 -11  -2   11.10    7.30
 -11  14  -2   35.90   14.20
  11 -14  -2   24.20    8.90
  14  11   2   25.40    4.90
 -11  14   2   19.80    4.60
  14  10  -2   -2.30    4.20
 -14 -10  -2   -9.70    5.30
  10 -14  -2    1.80    6.50
  10 -14  -2    2.00    5.50
 -10  14  -2    2.00   10.20
 -10  14   2    0.20    2.40
  14  10   2    1.70    3.00
 -14  -9  -2   38.10    8.60
  -9  14  -2   21.60   11.10
   9 -14  -2   47.20    8.80
  14   9  -2   36.00    6.90
   9 -14  -2   26.00    8.80
  14   9   2   38.30    6.20
  -9  14   2   27.30    5.40
   8 -14  -2    0.10    5.90
   8 -14  -2    8.40    5.80
 -14  -8  -2   -4.90    5.00
  -8  14  -2  -11.00    5.10
  14   8  -2    0.70    4.00
  -8  14  -2    2.10   10.50
  -8  14   2   -1.80    2.20
  14   8   2    0.80    2.70
   7 -14  -2    5.20    6.10
  -7  14  -2    6.90    4.30
  14   7  -2    9.60    4.30
 -14  -7  -2    6.20    6.20
   7 -14  -2    0.20    5.30
  -7  14  -2    8.30    9.40
  -7  14   2    7.80    2.90
  14   7   2    3.80    3.10
  -6  14  -2    2.20    4.50
  14   6  -2    2.20    3.70
   6 -14  -2   -1.70    5.80
  -6  14  -2    3.60    9.30
   6 -14  -2    0.00    5.60
  14   6   2    1.60    2.90
  -6  14   2    4.20    2.70
  -5  14  -2   -8.50    5.30
  14   5  -2    7.00    5.50
   5 -14  -2    4.80    6.00
  -5  14  -2    6.00    9.70
   5 -14  -2    0.60    5.70
  14   5  -2    0.40    3.20
  -5  14   2    0.90    2.50
  14   5   2    1.10    2.80
  -4  14  -2   11.90   10.20
   4 -14  -2   12.30    5.70
   4 -14  -2   18.60    6.10
  14   4   2   15.50    3.90
  -4  14   2   13.60    3.70
   3 -14  -2    1.40    4.60
   3 -14  -2    2.10    4.90
  -3  14  -2    6.90    9.80
  -3  14   2    3.20    2.60
  14   3   2    7.90    3.40
   2 -14  -2   -4.70    4.90
  -2  14  -2   -4.30    8.20
   2 -14  -2    3.50    4.80
  14   2   2   -0.80    2.90
  -2  14   2    0.90    2.60
   1 -14  -2   34.90    7.30
   1 -14  -2   17.70    6.20
  -1  14   2   45.80    6.20
  14   1   2   35.10    5.70
   0 -14  -2    0.50    3.80
   0 -14  -2    2.00    4.90
   0  14  -2    5.90    9.40
   0  14  -2    1.70    4.10
 -14   0  -2    3.90    2.70
   0  14   2    4.60    2.70
 -14   1  -2   37.10    4.80
  -1 -14  -2   15.80    6.30
   1  14  -2    3.10    7.50
  -1 -14  -2   28.60    6.50
   1  14  -2   23.90    4.50
   1  14   2   26.60    4.40
 -14   2  -2    1.30    3.80
  -2 -14  -2    0.20    4.50
   2  14  -2    1.50    7.70
  -2 -14  -2    0.30    4.30
   2  14  -2    1.00    3.10
 -14   2  -2   -7.00    5.80
   2  14   2    0.70    2.30
 -14   3  -2    4.80    6.20
  -3 -14  -2    6.90    4.30
   3  14  -2   -1.70    3.10
  14  -3  -2    1.70    7.10
   3  14  -2   -0.30    7.20
 -14   3  -2   -5.60    4.20
  -3 -14  -2    7.30    4.30
   3  14   2    4.20    2.80
  -4 -14  -2    8.40    4.40
  -4 -14  -2   13.30    5.30
   4  14  -2    7.60    3.60
 -14   4  -2   -5.20    7.20
   4  14  -2    1.70    6.70
  14  -4  -2    9.10    6.30
 -14   4  -2   13.70    5.70
   4  14   2   10.20    3.10
 -14   5  -2   -2.80    7.60
   5  14  -2   -3.00    3.50
  -5 -14  -2    7.30    4.60
  -5 -14  -2    3.10    3.90
   5  14  -2    0.00    6.10
  14  -5  -2   13.40    6.70
 -14   5  -2   -0.80    2.60
   5  14   2   -0.80    2.60
  -6 -14  -2   -2.60    3.00
   6  14  -2    2.40    3.30
  14  -6  -2    6.40    6.80
   6  14  -2   -1.30    5.40
 -14   6  -2   -2.60    3.00
 -14   6  -2    1.70   12.30
 -14   6   2    5.20    2.70
   6  14   2    7.50    3.10
   7  14  -2    2.70    4.00
  -7 -14  -2    2.40    3.00
  14  -7  -2    5.20    6.20
 -14   7  -2    5.60   10.30
 -14   7  -2   -3.40    3.10
   7  14  -2    5.30    5.30
 -14   7   2    5.00    2.80
   7  14   2    4.40    2.90
 -14   8  -2   -8.80    3.40
 -14   8  -2    1.60   10.10
  14  -8  -2    3.10    5.90
   8  14  -2   -7.40    3.70
   8  14  -2   -1.10    4.40
  -8 -14  -2    1.70    5.50
   8  14   2    3.40    2.80
 -14   8   2    0.40    2.40
  -9 -14  -2   35.40    8.00
   9  14  -2    4.90    6.60
  14  -9  -2   33.90    8.00
   9  14  -2   27.20    6.10
 -14   9  -2    9.40   12.00
   9  14  -2   29.60    7.20
 -14   9   2   26.70    5.00
   9  14   2   23.60    4.70
 -10 -14  -2    1.60    5.30
 -14  10  -2    2.40   11.10
  14 -10  -2    4.20    6.20
  10  14  -2   -5.20    6.90
  10  14  -2   -1.40    4.40
  10  14  -2    8.10    4.50
 -14  10   2   -1.10    2.40
  10  14   2    3.80    3.00
  11  14  -2   20.60    6.40
 -11 -14  -2   23.20    8.10
 -14  11  -2    0.60   11.90
  11  14  -2    4.20    7.90
  11  14  -2   15.00    5.70
  14 -11  -2   22.40    7.70
 -14  11   2   14.00    4.10
  11  14   2   20.40    4.80
 -14  12  -2    9.60   12.40
  12  14  -2   -4.40    6.80
 -12 -14  -2   -5.30    6.70
  12  14  -2    0.40    5.50
  14 -12  -2    3.50    6.60
  12  14  -2   -8.30    5.00
 -14  12   2    6.30    3.40
  12  14   2    3.90    3.10
  13  14  -2   11.10    7.40
  13  14  -2   21.80    8.50
  13  14  -2   32.70    8.30
  14 -13  -2   29.90    8.90
 -13 -14  -2   19.20    8.40
 -14  13  -2   41.40   14.20
 -14  14  -2    6.80   19.00
  14 -14  -2    8.70    8.00
  14  14  -2  -12.40    7.20
  14  14  -2   11.90    6.00
 -14  14   2    1.40    3.10
  14  14   2    3.90    3.90
  15  14  -2   14.40    8.30
  14 -15  -2   40.60   11.00
 -14  15  -2   19.30   11.50
  14 -15  -2   41.40   11.90
  15  14   2   33.30    6.70
 -14  15   2   31.60    6.10
  15  13  -2   -6.00    7.00
 -13  15  -2   12.10   11.00
  15  13  -2  -10.80    5.60
  13 -15  -2    3.80    8.60
  13 -15  -2   -8.40    7.40
  15  13   2   -2.30    3.10
 -13  15   2    4.50    3.10
  12 -15  -2   22.80    9.90
  12 -15  -2   56.29    9.50
 -12  15  -2   32.20   12.90
  15  12  -2   43.30    8.20
 -11  15  -2    3.10   12.60
  15  11  -2    2.80    5.20
  11 -15  -2   -6.60    6.00
  11 -15  -2    8.90   12.40
  15  11   2   -0.50    3.30
 -11  15   2    1.40    2.90
  15  10  -2   39.70    7.00
  10 -15  -2   45.40    9.20
 -10  15  -2   24.20   12.30
  10 -15  -2   23.30    7.90
  15  10   2   34.50    6.10
 -10  15   2   30.80    5.60
  15   9  -2   -4.60    3.80
   9 -15  -2    0.20    5.50
  -9  15  -2    8.10   10.20
   9 -15  -2    6.20    5.80
  -9  15   2   -0.40    2.40
  15   9   2    3.30    3.20
  15   8  -2   57.79    8.90
   8 -15  -2   40.90   10.60
   8 -15  -2   83.79   10.90
  -8  15   2   81.39    8.80
  15   8   2   69.49    9.00
  -7  15  -2    7.00    9.20
  15   7  -2    3.70    4.00
   7 -15  -2    5.10    6.30
   7 -15  -2    2.90    5.40
  -7  15   2    3.10    2.90
  15   7   2    4.80    2.80
  -6  15  -2   15.10    5.00
  -6  15  -2    3.80    9.90
   6 -15  -2   27.10    7.30
   6 -15  -2   11.80    6.30
  -6  15   2   23.50    4.60
  15   6   2   24.40    4.90
   5 -15  -2   -2.80    5.00
  -5  15  -2   -5.80    4.20
   5 -15  -2    3.50    5.10
  15   5  -2   10.70    6.80
  -5  15  -2   13.10   17.70
  15   5   2    0.90    3.10
  -5  15   2   -1.60    2.20
  -4  15  -2   14.30   10.00
   4 -15  -2   14.00    5.90
  -4  15  -2   32.50    5.20
  -4  15   2   34.30    5.30
  15   4   2   35.00    5.60
  -3  15  -2    8.90    4.00
   3 -15  -2    6.50    5.30
   3 -15  -2    3.00    5.10
  -3  15  -2    5.60    9.20
  15   3   2    3.90    3.20
  -3  15   2    1.90    2.70
   2 -15  -2   91.59   10.80
  -2  15  -2   90.49   10.20
  15   2   2   86.49   10.20
  -2  15   2   94.49    9.80
  -1  15  -2    4.40    8.50
   1 -15  -2    6.10    4.50
  -1  15  -2   -1.80    3.60
   1 -15  -2    1.80    4.60
  -1  15   2    0.80    2.40
   0  15  -2    6.90    8.10
   0  15  -2    1.40    3.50
   0 -15  -2   -4.10    4.00
 -15   0  -2    0.30    2.80
   0 -15  -2    4.20    4.60
   0  15   2    1.50    2.60
 -15   1  -2    0.60    2.70
   1  15  -2   -1.20    3.30
  -1 -15  -2   -1.70    4.40
  -1 -15  -2    2.20    4.00
   1  15  -2    8.00    8.90
   1  15   2    2.00    2.50
  -2 -15  -2   83.19   14.00
   2  15  -2   83.19    9.80
 -15   2  -2  100.09    9.70
   2  15   2   91.79    9.70
  15  -3  -2   14.80    7.70
  -3 -15  -2    0.10    3.60
   3  15  -2   -7.70    3.50
   3  15  -2   -2.30    7.10
 -15   3  -2  -13.00    6.60
  -3 -15  -2   -0.70    4.90
 -15   3  -2   -7.80    2.80
   3  15   2    4.20    2.80
 -15   4  -2   50.59    6.90
  -4 -15  -2   32.80    6.90
   4  15  -2   37.90    5.80
  15  -4  -2   18.60    7.60
   4  15   2   51.29    6.70
 -15   5  -2   -0.20    8.30
   5  15  -2   -8.10    4.00
  15  -5  -2    2.50    6.10
   5  15  -2   -4.30    5.40
 -15   5  -2    0.00    3.40
  -5 -15  -2   -3.00    2.30
   5  15   2   -1.50    2.20
   6  15  -2   20.60    5.30
 -15   6  -2   13.40    9.30
 -15   6  -2   17.20    4.50
  15  -6  -2   16.80    7.40
   6  15   2   28.00    5.00
 -15   6   2   34.80    5.40
   6  15   2    3.60    8.80
   7  15  -2    4.80    4.90
   7  15  -2    4.90    4.30
  15  -7  -2    7.70    6.80
  -7 -15  -2    1.60    3.30
 -15   7  -2   -0.20    8.50
 -15   7  -2   -1.30    5.50
 -15   7   2    1.20    2.70
   7  15   2    2.80    2.90
   8  15  -2   47.20    8.60
  -8 -15  -2   48.80    9.50
  15  -8  -2   51.49    9.90
 -15   8  -2   26.80   11.30
   8  15  -2   39.10    6.70
   8  15   2   65.99    8.10
   9  15  -2   -6.00    4.70
  -9 -15  -2    3.90    6.10
  15  -9  -2   -2.80    5.50
 -15   9  -2    1.30   10.60
   9  15  -2   -0.50    4.90
   9  15   2   -1.60    2.80
 -15   9   2    2.90    2.70
  15 -10  -2   29.20    8.80
 -15  10  -2   19.30   11.60
  10  15  -2   33.20    7.70
 -10 -15  -2   23.90    7.90
 -15  10   2   30.50    5.40
  10  15   2   27.50    5.40
 -11 -15  -2   -7.70    6.30
  11  15  -2   -7.00    5.40
  15 -11  -2    4.20    6.20
 -15  11  -2    1.80   12.10
  11  15  -2   -2.20    5.60
 -15  11   2    2.20    3.00
  11  15   2    4.50    3.40
  12  15  -2   53.29   19.70
 -15  12  -2   37.30   13.30
  12  15  -2   36.50    8.50
 -12 -15  -2   34.70    9.40
  15 -12  -2   48.80   10.40
 -15  13  -2   19.20   19.10
  13  15  -2    9.60    7.60
 -13 -15  -2  -22.10    8.40
  13  15  -2  -17.20   10.90
  15 -13  -2    5.60    7.50
  13  15  -2  -19.70    7.10
  13  15   2    4.10    3.60
 -15  13   2    1.60    2.80
  14  15  -2   11.20   11.00
  14  15  -2   38.70    8.50
 -15  14  -2    6.70   11.50
  15 -14  -2   40.00   11.00
  14  15   2   28.90    6.20
 -15  14   2   37.50    6.60
  15 -15  -2    6.60   10.40
  15 -15  -2   -4.70    7.30
  15  15  -2  -17.80   10.10
 -15  15  -2    2.90   12.00
 -15  15   2    5.20    3.20
  15  15   2    0.90    3.70
 -15  16  -2   -4.10   12.40
  15 -16  -2    6.90    7.20
  16  15  -2   -4.80   11.30
  15 -16  -2   11.00    9.90
 -15  16   2    9.20    3.80
  16  15   2    4.50    3.90
  14 -16  -2    1.40    8.80
  14 -16  -2   -0.90    7.40
 -14  16  -2    6.40   10.20
  16  14   2   -4.10    3.70
 -14  16   2    0.30    2.90
  13 -16  -2   28.40    9.90
  16  13  -2   16.90    8.60
 -13  16  -2   27.30   13.60
  13 -16  -2   37.10   11.70
  16  13   2   24.70    6.10
 -13  16   2   22.20    5.20
  12 -16  -2   -9.10    7.30
  12 -16  -2    3.00    6.70
 -12  16  -2    0.70   10.60
  16  12   2   -0.10    3.80
 -12  16   2    0.30    2.70
  11 -16  -2   21.60    8.40
 -11  16  -2   19.70   15.60
  11 -16  -2   33.80    9.40
  16  11   2   32.80    6.30
 -11  16   2   21.70    5.30
  10 -16  -2    5.40    7.40
  10 -16  -2    3.40    6.70
 -10  16  -2   10.60   12.00
 -10  16   2    1.50    2.60
  16  10   2    5.00    3.60
  -9  16  -2   18.50   10.70
   9 -16  -2   15.60    8.30
   9 -16  -2    7.40    6.70
  16   9   2   13.50    4.40
  -9  16   2   11.40    3.60
   8 -16  -2   -1.00    7.00
   8 -16  -2    4.00    6.00
  -8  16  -2    9.80   11.80
  16   8   2    3.10    3.60
  -8  16   2   -1.70    2.60
   7 -16  -2   23.30    6.70
   7 -16  -2    9.30    6.40
  -7  16  -2    2.60    9.00
  16   7   2    9.10    4.20
  -7  16   2    6.30    3.30
  -6  16  -2   -3.40    9.60
   6 -16  -2    3.90    5.10
   6 -16  -2    2.10    6.30
  16   6   2    4.60    3.40
  -6  16   2    2.30    2.60
   5 -16  -2    4.30    5.30
  -5  16  -2    2.50    9.00
  16   5  -2    4.10    7.90
   5 -16  -2   -5.30    5.50
  16   5   2    5.00    3.20
  -5  16   2    0.40    2.50
   4 -16  -2    8.40    6.20
  -4  16  -2    4.20    9.20
  -4  16  -2    3.10    4.80
   4 -16  -2    2.60    5.10
  16   4   2   11.70    3.90
  -4  16   2    9.30    3.50
   3 -16  -2    1.80    4.20
  -3  16  -2    3.90    4.70
   3 -16  -2    6.90    5.80
  -3  16  -2    0.50    8.90
  16   3   2    3.10    3.20
  -3  16   2    1.70    2.80
   2 -16  -2   -0.30    3.40
  -2  16  -2   -0.50    8.80
   2 -16  -2   10.20    9.10
  -2  16   2   -2.60    2.20
  -1  16  -2   -2.80    4.30
   1 -16  -2    6.60    5.00
  -1  16  -2    2.10    9.20
  -1  16   2   13.90    3.60
 -16   0  -2    4.90    3.20
   0 -16  -2    1.60    8.50
   0  16  -2   -4.50    7.60
   0 -16  -2   -0.30    3.60
   0  16  -2   -5.70    4.00
   0  16   2    6.30    2.80
  -1 -16  -2   15.20    5.60
 -16   1  -2   21.50    4.30
   1  16  -2   19.20    4.70
   1  16  -2    1.10    8.20
  -1 -16  -2    9.80    4.40
   1  16   2   14.80    3.70
   2  16  -2   -0.90    4.10
  -2 -16  -2   -6.10    4.40
  -2 -16  -2   -5.10    3.00
 -16   2  -2    0.80    3.30
   2  16  -2   -4.10    7.60
   2  16   2    5.50    3.00
   3  16  -2   -2.30    7.10
   3  16  -2   -7.20    3.90
 -16   3  -2    5.50    7.30
  16  -3  -2    6.90    7.20
  -3 -16  -2    1.90    3.30
  -3 -16  -2    3.50    5.10
   3  16   2    3.10    2.70
   4  16  -2   -0.60    6.50
 -16   4  -2   -5.80    7.50
 -16   4  -2   13.40    4.00
  16  -4  -2    6.50    5.80
  -4 -16  -2    1.00    2.80
   4  16  -2    4.60    4.60
   4  16   2    6.20    3.00
 -16   5  -2  -19.70    9.40
  -5 -16  -2   -0.40    3.40
   5  16  -2   -3.10    5.80
 -16   5  -2    3.30    4.40
  16  -5  -2    9.50    6.70
   5  16   2    3.90    2.80
   6  16  -2    3.50    5.60
   6  16  -2   -4.40    4.70
  -6 -16  -2    3.60    3.40
 -16   6  -2   -4.30    9.00
  16  -6  -2    4.20    6.00
   6  16   2    8.40    3.20
 -16   6   2    2.10    2.70
 -16   7  -2  -10.80    9.00
   7  16  -2   14.60    5.40
  -7 -16  -2    2.20    5.90
   7  16  -2    2.80    5.50
  16  -7  -2   11.40    7.30
   7  16   2    7.70    3.40
 -16   7   2    6.80    3.10
  16  -8  -2   -2.00    6.20
   8  16  -2    4.50    5.20
   8  16  -2   -6.20    5.70
  -8 -16  -2   -3.00    6.00
 -16   8  -2   -3.10    9.30
 -16   8   2   -0.70    2.60
   8  16   2    2.00    3.00
  -9 -16  -2    5.60    6.70
 -16   9  -2   -0.60    9.30
  16  -9  -2   14.30    7.60
   9  16  -2   -5.90    5.80
   9  16  -2   20.90    7.10
 -16   9   2   10.10    3.60
   9  16   2    9.00    4.00
 -16  10  -2   -0.80   11.10
 -10 -16  -2    1.70    6.60
  10  16  -2    5.70    6.50
  16 -10  -2    1.20    6.80
  10  16  -2   -1.10    5.60
  10  16   2    1.10    3.40
 -16  10   2    3.00    2.80
 -16  11  -2   13.80   11.80
  11  16  -2   33.30    8.10
  16 -11  -2   32.50    8.70
 -11 -16  -2   19.00    8.70
  11  16  -2   35.60    8.60
  11  16   2   31.80    6.10
 -16  11   2   29.80    6.10
  12  16  -2    6.80    7.20
 -16  12  -2    0.60   10.90
  12  16  -2   -8.50    7.90
 -12 -16  -2   -8.60    8.10
 -16  12   2    0.80    3.00
  12  16   2    2.80    3.70
  16 -13  -2   38.90   10.30
  13  16  -2    3.20   13.90
 -16  13  -2    9.00   11.50
  13  16  -2   28.10    9.50
 -16  13   2   21.00    5.20
  13  16   2   18.70    5.10
 -16  14  -2   -3.00   10.10
  16 -14  -2   -5.00    8.30
 -16  14   2   -0.40    3.00
  14  16   2    0.10    3.30
  16 -15  -2   18.10   10.00
  16 -15  -2   -5.80    8.70
 -16  15  -2  -13.50   11.10
  15  16   2   10.30    5.00
 -16  15   2    7.90    3.60
  16 -16  -2   -7.10    6.60
  16 -16  -2   -0.70   10.20
 -16  16  -2    1.90   11.50
 -16  16   2   -0.10    3.50
  16  16   2   -2.90    3.60
  16 -17  -2   -0.10   18.20
  16 -17  -2    0.90    6.80
 -16  17  -2   -9.90   10.40
  17  16   2    4.50    4.60
 -16  17   2    1.50    3.50
  15 -17  -2    0.10    6.50
 -15  17  -2    7.90   12.40
  17  15  -2  -16.60   11.90
  15 -17  -2  -25.90   11.70
  17  15   2    3.00    4.40
 -15  17   2   -0.60    3.30
  14 -17  -2   15.50    7.90
  14 -17  -2   11.30   11.50
  17  14  -2   -4.50    8.70
 -14  17  -2    1.70   10.70
 -14  17   2   16.20    4.50
  17  14   2   14.90    5.10
  17  13  -2    9.50    8.30
  13 -17  -2    9.70    8.80
  13 -17  -2    7.40   11.30
 -13  17  -2    5.70   12.70
 -13  17   2    2.70    3.20
  17  13   2    3.40    4.00
  12 -17  -2   17.50    8.00
  12 -17  -2   68.99   11.80
 -12  17  -2   33.50   12.00
  17  12   2   34.50    6.60
 -12  17   2   33.30    6.10
  11 -17  -2   10.70    9.20
 -11  17  -2   11.50   11.60
  11 -17  -2    0.30    7.20
  17  11   2    1.10    3.90
 -11  17   2    1.50    3.40
  10 -17  -2   22.00    9.00
 -10  17  -2   20.40   11.80
  10 -17  -2   23.20    9.10
  17  10   2   35.10    6.50
 -10  17   2   36.90    6.20
   9 -17  -2  -16.50    7.10
   9 -17  -2   -1.30    6.80
  -9  17  -2    6.20   11.10
  17   9   2    7.30    6.10
   8 -17  -2   88.99   11.50
  -8  17  -2   37.40   14.60
   8 -17  -2   26.50    8.30
  17   8   2   79.19    9.30
  -8  17   2   55.59    8.00
   7 -17  -2    4.20    5.40
  -7  17  -2    6.80   10.80
   7 -17  -2    4.60    6.90
  17   7   2    5.20    3.80
  -7  17   2    0.60    2.50
   6 -17  -2   49.40    8.50
  -6  17  -2    8.90    9.40
  17   6   2   37.20    6.10
  -6  17   2   30.90    5.50
   5 -17  -2   -0.30    3.90
   5 -17  -2    4.80    7.20
  -5  17  -2   27.00   16.40
  17   5   2    3.50    3.40
  -5  17   2   -1.20    2.50
   4 -17  -2   31.80    8.10
  -4  17   2   31.60    5.60
  17   4   2   32.80    6.20
  -3  17  -2    3.00    8.80
   3 -17  -2    1.10    6.20
   3 -17  -2   -0.70    3.50
  -3  17   2   -2.00    2.20
   2 -17  -2   13.00    6.20
  -2  17  -2    5.00    9.60
   2 -17  -2    3.50    3.50
  -2  17  -2   -5.00    6.20
  -2  17   2   17.40    4.00
 -17  -1  -2    6.30    3.90
  -1  17  -2   -5.80    5.20
   1 -17  -2   -8.70    5.20
  -1  17  -2  -10.50    7.20
   1 -17  -2    2.10    3.20
  -1  17   2    3.50    2.70
   0 -17  -2    6.40    5.60
 -17   0  -2   -2.30    3.70
   0 -17  -2   -0.90    2.80
   0  17  -2   -5.30    5.20
   0  17  -2    2.10    8.50
   0  17   2    0.60    2.60
   1  17  -2   -3.50    5.20
   1  17  -2    3.20    8.10
  -1 -17  -2    2.80    2.70
  -1 -17  -2   -5.70    5.30
 -17   1  -2    9.30    4.80
   1  17   2    3.20    2.80
   2  17  -2   12.80    5.60
  -2 -17  -2   14.70    6.00
   2  17  -2   -4.70    7.40
 -17   2  -2   27.90    5.50
   2  17   2   17.70    4.20
   3  17  -2    5.80    7.60
 -17   3  -2  -12.20    5.20
   3  17  -2  -10.60    4.90
  -3 -17  -2    4.30    4.20
  17  -3  -2    3.70    6.80
   3  17   2    4.50    3.00
   4  17  -2   -7.10    6.40
   4  17  -2   11.40    6.10
  17  -4  -2   20.10    8.40
  -4 -17  -2    7.60    4.30
 -17   4  -2    0.80    8.80
   4  17   2   27.70    5.10
   5  17  -2    0.00    6.10
  -5 -17  -2    1.30    3.90
 -17   5  -2   -9.00    9.30
  17  -5  -2    7.70    7.10
   5  17   2    0.70    2.70
   5  17   2  -16.90    9.50
   6  17  -2   32.10    7.10
  -6 -17  -2   12.50    4.90
  17  -6  -2   22.40    8.30
   6  17   2   28.40    5.40
  -7 -17  -2    5.30    6.80
   7  17  -2   -1.00    4.80
 -17   7  -2    2.50    9.70
  17  -7  -2    2.30    6.80
   7  17   2   -0.60    2.90
 -17   7   2    2.90    2.80
   8  17  -2   44.60    8.70
  17  -8  -2   31.10    9.10
  -8 -17  -2   38.30    8.20
   8  17  -2   34.70    8.10
   9  17  -2    4.90    6.40
  17  -9  -2   -2.60    6.10
 -17   9  -2    3.40    9.10
  -9 -17  -2    7.30    7.40
   9  17  -2  -17.10    6.70
  10  17  -2   48.70   10.40
 -10 -17  -2   27.00    9.30
  10  17  -2   40.20    9.20
  10  17   2   62.59    8.60
  11  17  -2   -7.10    7.10
 -17  11  -2   11.90   10.70
  17 -11  -2    4.60    7.30
 -11 -17  -2  -22.60    9.40
  11  17  -2   -5.00   10.80
 -17  11   2    3.10    3.20
  11  17   2    3.30    3.50
  12  17  -2   46.20    9.80
 -17  12  -2   14.40   11.30
  17 -12  -2   26.10    9.10
 -17  12   2   36.50    6.50
  12  17   2   31.40    6.20
  13  17  -2   -7.00   14.20
  17 -13  -2   14.60    9.20
 -17  13  -2    1.20   12.10
  13  17   2    3.60    3.70
 -17  13   2    2.00    3.10
  17 -14  -2   14.40    9.90
 -17  14  -2   25.80   11.60
 -17  14   2   27.30    5.80
  14  17   2   20.00    5.20
  17 -15  -2   -5.20    8.90
 -17  15  -2   -1.40    9.10
  17 -15  -2    4.00    9.40
  15  17   2    1.80    3.90
 -17  15   2    0.20    3.20
 -17  16  -2  -17.70    9.00
  17 -16  -2  -15.00    8.10
  17 -16  -2    5.10   10.60
 -17  16   2   -3.10    3.30
  16  17   2    2.60    3.70
  17 -17  -2   -8.40    7.00
 -17  17  -2  -10.40    8.80
  17  17   2   -5.90    3.90
 -17  17   2    1.30    3.30
 -17  18  -2   -9.80    9.60
  17 -18  -2    3.60    8.40
  18  17   2   -0.90    4.10
 -17  18   2   -5.10    3.40
 -16  18  -2   -2.60   10.50
  16 -18  -2    1.80    7.20
  18  16   2    0.10    3.70
 -16  18   2    1.90    4.00
 -15  18  -2    1.50    9.20
  18  15  -2   11.00   21.20
  15 -18  -2   -1.20    7.10
  18  15   2    3.70    4.40
 -15  18   2   -0.20    3.80
  18  14  -2  -18.20    9.70
 -14  18  -2   15.70   11.90
  14 -18  -2    7.30    6.40
  18  14   2   -0.20    3.90
 -14  18   2    4.70    3.70
  18  13  -2    7.70    8.20
  13 -18  -2    4.70    8.50
 -13  18  -2    7.90   13.10
 -13  18   2   16.60    4.60
  18  13   2   12.60    5.00
  12 -18  -2    3.80    6.20
 -12  18  -2   16.50   12.30
  18  12  -2   -1.40    6.60
 -12  18   2    1.90    3.20
  18  12   2    4.80    4.90
  11 -18  -2   47.00   15.20
  11 -18  -2    6.10    7.10
 -11  18  -2   14.40   11.00
 -11  18   2   19.50    5.10
  18  11   2   20.40    5.80
  10 -18  -2   -0.40    5.80
 -10  18  -2    1.00   10.20
  10 -18  -2   15.00   10.00
 -10  18   2   -1.00    3.30
  18  10   2    0.30    4.20
   9 -18  -2   21.10    9.20
  -9  18  -2   -1.80   11.20
   9 -18  -2   -2.20    4.20
  18   9   2    5.30    4.00
  -9  18   2    6.60    3.40
   8 -18  -2    7.40    8.80
   8 -18  -2    5.60    5.30
  -8  18  -2    3.00   11.50
  -8  18   2    5.30    3.70
  18   8   2   11.00    4.30
   7 -18  -2   15.80    9.00
  -7  18  -2    7.10   12.60
   7 -18  -2    5.90    5.20
  -7  18   2    8.10    5.10
  18   7   2   14.40    4.90
  -6  18  -2   -1.40   10.30
   6 -18  -2   15.30    8.60
   6 -18  -2    4.90    3.80
  18   6   2    1.60    4.40
  -6  18   2   -0.20    2.80
   5 -18  -2   -3.30    7.40
   5 -18  -2    1.10    3.30
  -5  18  -2    7.70    9.20
  -5  18   2    4.50    3.40
  18   5   2    7.40    4.10
   4 -18  -2    4.10    4.60
   4 -18  -2    5.60    7.10
  -4  18  -2    7.50    8.90
  -4  18   2    1.10    3.20
   3 -18  -2   -8.60    6.30
  -3  18  -2    2.50    8.60
   3 -18  -2    0.50    3.00
  -3  18   2   -0.70    2.50
   2 -18  -2   -0.50    2.50
   2 -18  -2   10.10    7.30
  -2  18  -2   -0.40   11.80
  -2  18   2    4.10    3.00
 -18  -1  -2   14.80    5.50
   1 -18  -2   -5.50    6.80
   1 -18  -2   -0.50    2.80
  -1  18  -2   -7.00    6.90
  -1  18   2    8.30    3.30
   0 -18  -2    1.40    3.30
   0  18  -2    8.60    9.40
   0  18   2    2.80    2.70
  -1 -18  -2    1.70    3.80
   1  18  -2   -0.80    6.60
   1  18   2    7.00    3.00
   2  18  -2    8.40   11.70
  -2 -18  -2    3.50    3.40
   2  18  -2   -1.90    7.10
   2  18   2    7.90    3.40
  18  -3  -2    2.70    6.70
   3  18  -2    3.70    7.00
   3  18  -2  -14.40    8.50
  -3 -18  -2   -0.20    3.40
   3  18   2    4.30    3.20
  18  -4  -2    1.50    6.40
  -4 -18  -2    1.00    2.90
   4  18  -2    1.80    7.50
   4  18  -2  -10.70    8.70
   4  18   2   -1.10    2.70
 -18   5  -2  -15.50    8.90
  -5 -18  -2    7.20    3.50
  18  -5  -2    4.30    7.20
   5  18  -2   10.80    7.80
 -18   5   2    4.90    3.30
   5  18   2  -30.40   14.10
   5  18   2    7.50    3.60
  -6 -18  -2    2.90    3.80
   6  18  -2    8.10    6.80
  18  -6  -2    9.70    8.50
   6  18   2    4.60    3.80
 -18   6   2    8.10    3.60
   7  18  -2   18.70    7.20
  -7 -18  -2   14.40    7.60
 -18   7  -2    1.30    9.50
  18  -7  -2   12.00   10.60
 -18   7   2   13.00    5.60
   7  18   2   13.00    4.60
  -8 -18  -2    1.90    8.30
  18  -8  -2   15.00    7.60
   8  18  -2   12.40    7.00
 -18   8  -2   -0.20   10.30
 -18   8   2    6.30    3.60
   8  18   2    9.90    3.90
 -18   9  -2  -12.00    9.20
   9  18  -2    4.90    7.10
  18  -9  -2    7.90    7.60
  -9 -18  -2  -14.00    8.10
   9  18   2    5.10    3.80
 -18   9   2    7.10    3.80
  18 -10  -2   -2.10    6.00
 -18  10  -2  -21.00    9.60
  10  18  -2   -5.00    7.10
  10  18   2    1.00    3.20
 -18  10   2   -0.60    3.30
 -18  11  -2   -4.40    8.80
  18 -11  -2   20.30    8.40
 -18  11   2   16.50    5.10
  11  18   2   17.70    4.70
  12  18  -2   -9.40    8.90
  18 -12  -2   -4.50    7.40
 -18  12  -2   -6.00   11.00
  12  18   2    0.50    3.50
 -18  12   2    3.70    3.30
 -18  13  -2   -0.30    9.30
  18 -13  -2   25.50   10.10
 -18  13   2   14.00    4.70
  13  18   2    9.00    3.90
 -18  14  -2   -9.40    8.40
  18 -14  -2   16.10   10.00
  18 -14  -2   -2.30    9.10
  14  18   2    6.50    4.60
 -18  14   2    4.40    3.50
  18 -15  -2    1.70    7.40
 -18  15  -2  -16.80   10.70
  18 -15  -2   -4.10    9.40
 -18  15   2    3.90    4.00
  15  18   2   -2.90    3.60
  18 -16  -2   -4.60   14.20
 -18  16  -2  -18.20    9.30
  18 -16  -2   -7.00    6.30
 -18  16   2   -2.40    3.10
  16  18   2   -2.30    4.50
  18 -17  -2    0.00    7.40
 -18  17  -2  -13.10    9.70
 -18  17   2   -2.10    3.30
  17  18   2    0.80    4.20
 -18  18  -2    3.60   10.40
  18 -18  -2    1.90    7.30
  18  18   2   -3.10    4.00
 -18  18   2    4.90    4.30
  18 -19  -2   10.70    7.60
 -18  19  -2    0.50   10.60
 -18  19   2   -7.40    4.20
  19  18   2    7.90    4.90
  17 -19  -2   -2.50    7.60
 -17  19  -2    8.50   12.90
  19  17   2    1.20    4.20
 -17  19   2   -4.70    3.70
  16 -19  -2   10.00    7.40
 -16  19  -2   -1.60   11.10
 -16  19   2   -1.30    3.40
  19  16   2    5.00    4.70
  15 -19  -2    0.10    8.40
 -15  19  -2  -22.80   10.30
 -15  19   2    0.80    4.10
  19  15   2    7.60    5.10
 -14  19  -2   -8.40   10.60
  19  14  -2  -11.30   10.00
  14 -19  -2    5.10    7.00
  19  14   2   -0.20    3.60
 -14  19   2    0.30    3.40
  19  13  -2    3.40    8.50
 -13  19  -2   -2.80    7.90
  13 -19  -2    2.00    8.10
 -13  19   2   -0.30    3.40
  19  13   2    8.00    4.40
  19  12  -2    0.40    7.20
 -12  19  -2   -2.50   10.90
  12 -19  -2    4.80    5.60
  19  12   2   20.60    5.20
 -12  19   2   16.30    4.70
 -11  19  -2   -4.00   11.30
  11 -19  -2    3.10    5.70
 -11  19   2    6.80    3.80
  19  11   2    3.50    4.60
 -10  19  -2   14.30   11.50
  19  10   2   33.50    6.80
 -10  19   2   37.60    6.40
   9 -19  -2    3.30    5.10
  -9  19  -2   11.30   10.10
  19   9   2    5.00    4.50
  -9  19   2   -0.80    3.60
   8 -19  -2    4.10    3.90
  -8  19  -2    7.90   10.20
  -8  19   2    5.20    4.00
  19   8   2    6.60    4.70
   7 -19  -2    1.10    3.60
  -7  19  -2    9.30   10.00
  19   7   2    3.10    4.00
  -7  19   2    1.10    3.50
  -6  19  -2    3.80   10.50
   6 -19  -2    5.00    4.40
  -6  19   2   30.50    5.50
  19   6   2   38.00    6.70
   5 -19  -2    1.50    3.60
  -5  19  -2    5.30    9.70
  -5  19   2    3.40    3.30
  -4  19  -2    7.60    9.20
   4 -19  -2    7.70    4.70
  -4  19   2   24.50    5.40
   3 -19  -2    1.40    3.00
  -3  19  -2    7.80   10.30
  -2  19  -2   -3.60    9.30
   2 -19  -2   -0.40    3.30
  -1  19  -2    5.00    9.00
   1 -19  -2    1.80    3.80
   1 -19  -2  -16.10   11.90
  -1  19   2    1.10    3.10
   0  19  -2    0.90    8.60
   0 -19  -2   -4.60    3.10
   0  19   2   -0.80    3.20
  -1 -19  -2   -0.80    3.10
   1  19  -2    1.20    8.30
   1  19   2    5.00    5.30
   2  19  -2    0.20    7.20
  19  -2  -2    1.30   11.10
  -2 -19  -2    3.00    3.60
  -3 -19  -2   -1.00    3.50
   3  19  -2   -7.30    7.00
  19  -3  -2   -1.40    8.00
   4  19  -2    3.30    7.50
  -4 -19  -2    3.30    3.50
  19  -4  -2   15.00    8.50
   4  19   2   14.50    4.50
   4  19   2  -24.40   10.50
  19  -5  -2    0.00    7.20
  -5 -19  -2    7.80    4.10
   5  19  -2    2.00    7.50
   5  19   2    0.10    2.70
 -19   5   2    2.50    3.10
   6  19  -2   21.50    8.90
  19  -6  -2   17.80    7.30
 -19   6  -2    7.60   12.10
  -6 -19  -2    2.90    8.40
   6  19   2   35.50    5.80
  19  -7  -2    0.10    7.30
  -7 -19  -2   -3.90    8.50
 -19   7  -2  -14.80    9.90
 -19   7   2    5.50    3.40
   7  19   2    8.10    3.80
   8  19  -2   14.20    8.30
 -19   8  -2    5.70    9.00
  19  -8  -2    6.10    7.50
  -8 -19  -2   19.90   10.00
 -19   8   2   13.20    4.30
   8  19   2    9.60    3.50
 -19   9  -2   12.80   11.20
  19  -9  -2   18.60    9.20
   9  19  -2    1.30    7.60
 -19   9   2    0.00    3.50
   9  19   2    4.00    3.70
  19 -10  -2   29.50    9.40
  10  19  -2   36.20    9.80
  10  19   2   39.00    6.80
 -19  10   2   66.19    8.70
 -19  11  -2   12.40   10.90
  11  19  -2  -15.00    9.40
  19 -11  -2    5.70    7.70
 -19  11   2    5.20    3.50
  11  19   2    6.80    4.10
  19 -12  -2   29.80   10.20
 -19  12  -2    8.10   10.10
  12  19   2   22.60    5.70
 -19  12   2   26.60    5.90
 -19  13  -2  -10.00   10.30
  19 -13  -2   -0.30    8.20
 -19  13   2    3.70    3.20
  13  19   2    2.50    3.60
  19 -14  -2   -1.10    7.30
 -19  14  -2   -9.30    9.80
  19 -14  -2   20.70   10.80
  14  19   2    1.70    3.40
 -19  14   2   -1.40    3.50
  19 -15  -2   -2.40    8.30
  19 -15  -2    7.30   11.90
 -19  15   2   -0.70    5.00
  15  19   2   -5.00    5.50
 -19  16  -2   -1.00    9.90
  19 -16  -2   26.60   19.20
  19 -16  -2   12.10    8.80
 -19  16   2   -0.80    3.50
  16  19   2    4.90    4.30
 -19  17  -2   17.40   11.50
  19 -17  -2   18.50   10.30
 -19  18  -2   19.70   11.80
  19 -18  -2    2.20    9.30
  18  19   2    1.60    4.60
 -19  18   2   -4.40    4.30
 -19  19  -2  -15.40   17.50
  19 -19  -2   -3.80    8.00
  19  19   2    3.70    4.70
 -19  19   2   -7.90    6.30
  19 -20  -2    4.40    7.90
 -19  20   2   -1.20    7.30
  20  19   2   -3.40    5.10
 -18  20  -2  -18.60   25.50
  18 -20  -2    3.20    8.00
 -18  20   2  -14.90    6.90
  20  18   2   -3.70    4.60
  17 -20  -2    0.70    8.70
 -17  20  -2   11.80    9.70
 -17  20   2   -7.20    4.40
  20  17   2   -3.40    4.10
 -16  20  -2   -2.70    9.90
  16 -20  -2    3.60    7.30
 -16  20   2   -2.80    4.20
  20  16   2   -8.60    3.90
 -15  20  -2   -2.30   10.30
  15 -20  -2   -3.70    6.20
 -15  20   2   -2.10    4.30
  20  15   2    1.50    4.50
  14 -20  -2    0.10    9.80
 -14  20  -2   -5.00    9.50
  20  14  -2    2.20   11.90
 -14  20   2    4.50    8.00
 -13  20  -2  -14.00   10.30
  13 -20  -2    1.20    5.40
  20  13  -2    0.00    9.10
  20  13   2    4.80    4.80
 -13  20   2    2.50    3.60
  20  12  -2   15.80    8.10
  12 -20  -2    3.70    5.80
 -12  20  -2   -8.50    9.70
  20  12   2    8.00    4.80
 -12  20   2    5.30    4.50
 -11  20  -2  -13.90   18.20
  20  11  -2    6.00    7.50
  11 -20  -2   -3.50    4.50
 -11  20   2    3.70    4.00
  20  11   2    5.90    4.60
  10 -20  -2    0.30    4.80
 -10  20  -2   -7.80    8.30
 -10  20   2    9.80    4.50
  20  10   2    8.30    4.30
   9 -20  -2    4.50    5.30
  -9  20  -2    5.80    9.80
  20   9   2   19.30    6.10
  -9  20   2   19.00    5.20
  -8  20  -2    9.30   10.90
   8 -20  -2    1.30    4.70
  -8  20   2    0.20    3.40
  20   8   2    3.30    4.20
   7 -20  -2    0.20    3.90
  -7  20  -2    3.90    9.00
  -7  20   2    0.60    3.50
   6 -20  -2   -3.20    3.40
  -6  20  -2   -0.10    7.90
  -6  20   2    6.00    3.80
   5 -20  -2    1.30    3.70
  -5  20  -2    2.60    8.40
  -5  20   2    2.60    3.50
   4 -20  -2    3.30    4.00
  -4  20  -2    6.60    9.50
  -4  20   2   -2.50    2.60
  20   3  -2   -8.30   10.70
  -3  20  -2   -1.90    9.90
   3 -20  -2   -5.70    5.40
  -3  20   2    3.60    3.40
   2 -20  -2    0.10    3.00
  -2  20  -2  -14.00    7.10
  -2  20   2    4.00    3.20
  -1  20  -2   -0.90    8.30
   1 -20  -2   -3.40    3.00
  -1  20   2    5.20    3.20
   0  20  -2    6.00    8.40
   0 -20  -2    2.40    4.00
   0  20   2    4.30    3.00
   1  20  -2   -5.80    7.10
  -1 -20  -2    3.70    4.30
  20  -1  -2    6.40    7.70
   1  20   2    0.70    3.30
  20  -2  -2    0.10    7.40
  -2 -20  -2   -0.60    3.20
   2  20  -2   -9.00    7.00
   2  20   2    3.20    3.40
  20  -3  -2    6.50    7.00
   3  20  -2    1.60    7.30
  -3 -20  -2    0.00    3.40
   3  20   2    2.60    3.80
   3  20   2  -19.90   10.00
  20  -4  -2   -0.30    7.20
  -4 -20  -2    3.70    3.90
   4  20  -2    9.30    7.50
   4  20   2    5.30    3.80
   4  20   2  -17.70   16.00
 -20   4   2    1.30    2.60
   5  20  -2   -4.90    6.70
  -5 -20  -2    2.20    4.10
  20  -5  -2    5.00    7.30
   5  20   2    6.70    4.20
 -20   5   2    6.80    3.80
  -6 -20  -2   -4.00    9.10
   6  20  -2    7.10    7.90
  20  -6  -2    0.50    7.50
 -20   6   2    9.50    4.10
   6  20   2    5.30    4.10
  20  -7  -2    7.80    7.40
   7  20  -2    1.20    7.30
 -20   7   2    1.70    3.00
   7  20   2    1.90    3.40
   8  20  -2    6.90    8.50
  20  -8  -2    2.00    7.40
 -20   8   2   -2.00    3.00
   8  20   2    1.40    3.30
 -20   9  -2  -10.80   10.90
   9  20  -2    2.30    8.60
  20  -9  -2   10.10    8.60
 -20   9   2   22.40    5.30
   9  20   2   18.60    5.40
  20 -10  -2   -1.40    7.70
  10  20  -2    1.60    9.70
 -20  10  -2   -9.70   10.20
  10  20   2    4.40    3.80
 -20  10   2    4.00    3.80
 -20  11  -2  -16.30   11.40
  20 -11  -2   14.20    8.60
  11  20  -2  -24.00   16.20
 -20  11   2    1.90    3.50
  11  20   2    2.70    3.60
 -20  12  -2   -9.80   11.50
  20 -12  -2    4.70    8.40
 -20  12   2    8.30    4.40
  12  20   2   10.90    4.50
  20 -13  -2   -1.20    9.30
 -20  13  -2    0.30   11.80
  20 -13  -2   -9.50    9.00
  13  20   2    1.10    4.20
 -20  13   2    6.30    3.30
 -20  14  -2    3.90   12.30
  20 -14  -2   -1.10    7.80
  20 -14  -2    8.20   10.50
 -20  14   2    0.30    5.00
  14  20   2    1.00    5.50
  20 -15  -2  -13.10    8.10
 -20  15  -2   -7.40   11.50
  20 -15  -2   -9.50   12.50
 -20  15   2   -0.80    3.70
  15  20   2    0.30    3.60
  20 -16  -2    4.00    8.40
 -20  16  -2   19.70   11.90
  16  20   2   -3.70    4.30
 -20  16   2   -3.40    3.30
 -20  17  -2   10.20   12.60
  20 -17  -2   -1.60    8.90
 -20  17   2   -0.40    4.60
  17  20   2    8.80    4.30
  20 -18  -2   -7.00    8.00
 -20  18  -2  -22.00   12.50
  18  20   2    1.00    4.70
 -20  18   2  -14.20    6.50
  20 -19  -2    2.50   10.10
  19  20   2    0.10    4.90
 -20  19   2   -7.90    7.80
  18 -21  -2   -0.90    7.30
 -18  21   2   -7.30    8.40
  21  18   2    8.00    5.30
 -17  21  -2  -14.10   20.70
  17 -21  -2   -5.40    6.30
 -17  21   2    4.70    5.80
  21  17   2    7.70    5.60
  16 -21  -2   -3.20    4.80
 -16  21  -2   13.60   11.60
  21  16   2    4.60    5.30
 -16  21   2    8.90    5.00
 -15  21  -2    1.30   11.00
  15 -21  -2   -0.70    5.20
 -15  21   2    0.80    4.20
  21  15   2    0.70    4.90
 -14  21  -2   -1.00   10.60
  21  14  -2    2.50   12.10
  14 -21  -2   -2.70    4.30
 -14  21   2   10.50    4.40
  21  14   2    3.20    4.80
  21  13  -2    3.10   10.30
  13 -21  -2   -5.60    4.40
 -13  21  -2    6.80   10.30
 -13  21   2    9.70    4.60
  21  13   2    3.80    4.60
  21  12  -2   21.00   10.50
  12 -21  -2   -1.80    4.60
 -12  21  -2   -4.50   10.80
 -12  21   2    3.40    4.10
  21  12   2    8.80    5.10
 -11  21  -2   -1.40    9.90
  11 -21  -2    6.40    5.90
  21  11  -2   -5.70    7.40
  21  11   2    6.30    4.60
 -11  21   2    9.10    3.70
  10 -21  -2    1.30    5.00
 -10  21  -2   12.00   10.30
  21  10  -2    8.60    7.40
 -10  21   2   -1.70    3.70
  21  10   2    1.90    4.30
  -9  21  -2    8.30    9.20
   9 -21  -2    1.80    4.20
  -9  21   2    6.00    4.20
  -8  21  -2    7.80   10.00
   8 -21  -2    7.10    5.70
  -8  21   2   22.70    5.40
   7 -21  -2    0.80    3.80
  -7  21  -2   -3.10    9.40
  -7  21   2    1.40    3.00
  -6  21  -2   11.60   12.60
   6 -21  -2   -0.80    3.50
  -5  21  -2   -7.50    9.10
   5 -21  -2    0.90    4.30
  -5  21   2   -2.80    3.20
  -4  21  -2   -7.10    8.90
   4 -21  -2   -0.30    3.40
  -4  21   2    0.60    3.30
  -3  21  -2   -3.40    8.30
   3 -21  -2    2.10    3.70
  -3  21   2    2.30    3.30
  -2  21  -2    6.70   10.00
   2 -21  -2    1.10    3.70
  -2  21   2    2.20    3.50
   1 -21  -2    2.10    3.50
  -1  21  -2   -2.70    8.00
  -1  21   2   -2.20    2.90
  21   0  -2    5.70    8.70
   0  21  -2   -7.90    8.00
   0 -21  -2    0.70    3.90
   0  21   2    2.70    3.70
   1  21  -2   -9.00    8.30
  21  -1  -2   -3.30    6.70
  -1 -21  -2   -1.40    3.60
   1  21   2   -1.00    2.90
  -2 -21  -2    1.80    4.20
  21  -2  -2    1.10    7.40
   2  21  -2    1.30    7.50
   2  21   2    0.50    3.30
   2  21   2  -21.30   14.10
  21  -3  -2   15.10    8.60
   3  21  -2  -12.50    7.50
  -3 -21  -2   -5.50    7.70
   3  21   2   -1.40    3.70
   3  21   2  -19.60   13.20
  -4 -21  -2    6.10    7.40
  21  -4  -2    7.90    8.10
   4  21  -2   -3.50    7.50
 -21   4   2    7.90    3.90
   4  21   2    7.60    4.20
  21  -5  -2   -8.50    6.30
   5  21  -2   -2.50    7.60
 -21   5   2    0.40    2.90
   5  21   2    8.20    4.40
   6  21  -2    0.70    8.40
  21  -6  -2   -2.50    7.50
 -21   6   2    0.00    3.10
   6  21   2   -2.70    3.60
   7  21  -2    6.30    7.70
  21  -7  -2    4.80    7.30
   7  21   2    2.80    3.80
 -21   7   2    1.20    3.00
  21  -8  -2   22.40    9.10
   8  21  -2    6.60    8.80
   8  21   2   17.90    5.10
 -21   8   2   30.30    6.20
   9  21  -2   22.60    9.60
  21  -9  -2    3.30    7.60
 -21   9   2    9.80    4.10
   9  21   2    5.50    3.80
  21 -10  -2    3.30    7.70
 -21  10   2    5.20    3.80
  10  21   2   -1.80    3.80
  21 -11  -2   22.20    8.70
 -21  11  -2  -18.20   22.10
  11  21   2    9.10    4.60
 -21  11   2   12.30    4.30
  21 -12  -2    4.40   11.10
 -21  12   2    2.30    4.20
  12  21   2    4.10    4.70
  21 -13  -2   -3.00    8.90
 -21  13  -2  -17.90   13.50
  21 -13  -2   -2.70    9.30
  13  21   2   -0.20    4.00
 -21  13   2    2.90    3.90
  21 -14  -2  -22.50   10.50
  21 -14  -2   -1.70    6.50
 -21  14  -2  -10.90   11.90
  14  21   2   -4.90    3.80
 -21  14   2    5.30    3.60
 -21  15  -2  -27.40   13.50
  21 -15  -2  -27.20   13.80
  21 -15  -2    4.00   10.80
 -21  15   2   -1.20    3.90
  15  21   2   -0.20    4.10
  21 -16  -2   -8.70    7.90
  16  21   2   -3.10    4.30
 -21  16   2   -0.30    3.90
  21 -17  -2   -7.40    8.50
  17  21   2    6.90    4.90
 -21  17   2   -5.70    5.90
  21 -18  -2    6.30    9.20
  18  21   2   -7.80    4.90
 -21  18   2  -17.10    9.30
 -17  22  -2  -30.00   15.30
  17 -22  -2   10.10    6.50
 -16  22  -2  -18.30   12.20
  16 -22  -2   13.50    9.90
 -16  22   2   -3.80    5.50
  15 -22  -2    8.70    6.60
 -15  22  -2  -11.60   10.20
 -15  22   2   -2.30    4.80
  14 -22  -2    6.00    5.70
 -14  22  -2   26.30   12.70
 -14  22   2   -3.60    4.30
  22  13  -2   -9.70   10.40
  13 -22  -2   -1.50    4.70
 -13  22  -2  -17.40    8.90
 -13  22   2   -6.00    3.70
  22  12  -2    6.90    9.90
 -12  22  -2   -5.30   10.00
  12 -22  -2   -2.30    4.70
 -12  22   2    3.50    4.50
 -11  22  -2    0.90   11.80
  11 -22  -2    2.50    6.70
  22  11  -2   -0.70    7.90
 -11  22   2   -2.30    4.00
 -10  22  -2    7.50   10.90
  10 -22  -2    2.70    8.00
  22  10  -2    1.60    8.50
 -10  22   2    3.10    3.80
   9 -22  -2   -1.00    4.30
  -9  22  -2    2.90   10.70
  22   9  -2    8.40    8.20
  -9  22   2    1.60    3.30
   8 -22  -2   -4.30    3.80
  -8  22  -2   -1.90    8.30
  22   8  -2    6.60    8.60
  -8  22   2    2.90    4.00
   7 -22  -2    0.60    4.40
  -7  22  -2   -5.70    8.50
  -7  22   2    3.30    3.90
   6 -22  -2    0.90    4.00
  -6  22  -2   -3.40    9.40
  -6  22   2   -1.50    3.30
  -5  22  -2   -1.90    8.90
   5 -22  -2   -5.00    3.20
  -5  22   2   -1.30    3.30
  -4  22  -2    7.30    8.70
   4 -22  -2   -3.80    3.50
  -4  22   2   -3.70    3.00
  -3  22  -2    6.50   10.10
   3 -22  -2    0.00    3.20
  -3  22   2    1.20    3.70
  -2  22  -2   -4.60    7.90
  22   2  -2    3.40    7.40
   2 -22  -2    0.20    4.00
  -2  22   2   -0.10    3.40
  22   1  -2    3.40    7.20
  -1  22  -2    0.30    7.90
   1 -22  -2   -1.10    3.40
  -1  22   2   -1.90    3.40
   0 -22  -2    4.30    4.80
   0  22  -2   -4.30    8.00
  22   0  -2   -3.90    6.40
   0  22   2   -0.10    3.60
  -1 -22  -2    0.80    4.40
  22  -1  -2    8.70    8.30
   1  22  -2    1.40    9.00
   1  22   2   -0.30    4.00
   1  22   2  -19.20   10.70
  22  -2  -2   -1.40    7.30
   2  22  -2   -6.90    7.70
  -2 -22  -2    0.50    4.20
   2  22   2    1.00    3.90
   2  22   2  -27.70   12.10
  22  -3  -2    2.50    7.70
  -3 -22  -2    5.10    5.90
   3  22  -2    2.80    8.70
   3  22   2    0.10    3.90
 -22   3   2    5.40    3.40
   4  22  -2    1.60    9.40
  22  -4  -2    3.90    7.40
 -22   4   2    1.40    3.20
   4  22   2    2.10    4.10
  22  -5  -2    0.80    6.80
   5  22  -2    8.90    8.70
 -22   5   2    5.90    3.70
   5  22   2    2.40    3.90
  22  -6  -2    0.20    7.60
   6  22  -2   -0.70    8.40
   6  22   2    2.70    3.70
 -22   6   2   -4.70    2.70
  22  -7  -2    1.10    7.40
   7  22  -2  -12.20    8.40
 -22   7   2    8.10    3.90
   7  22   2    7.40    4.20
  22  -8  -2   -1.20    7.90
   8  22  -2    6.10    9.70
 -22   8   2   -1.50    3.10
   8  22   2    2.60    3.70
   9  22  -2   19.40   11.70
  22  -9  -2  -14.70    6.90
 -22   9   2   -0.60    3.10
   9  22   2   -4.70    3.50
  22 -10  -2   -6.60    9.40
  10  22   2    4.40    4.70
 -22  10   2    0.70    4.20
  22 -11  -2   -0.90    8.50
 -22  11   2    1.40    4.10
  11  22   2    3.20    4.40
  22 -12  -2    5.20   10.40
  22 -12  -2   -6.70    9.50
  12  22   2    3.80    4.20
 -22  12   2    5.60    4.10
  22 -13  -2   16.80   10.30
  22 -13  -2  -13.70    8.80
  13  22   2    0.30    3.80
 -22  13   2    0.40    3.60
  22 -14  -2   20.00   14.90
  22 -14  -2   -8.50    7.90
  14  22   2    0.40    3.90
 -22  14   2    2.50    3.90
  22 -15  -2  -10.70    8.80
  15  22   2    1.40    4.60
 -22  15   2    4.90    4.30
  22 -16  -2   -0.60   11.90
 -22  16   2   -8.10    4.50
  16  22   2    2.20    9.00
  22 -17  -2    7.50   10.30
  17  22   2   -1.20    5.40
  15 -23  -2   -9.60    5.60
 -15  23   2  -11.50    4.80
 -14  23  -2  -23.80   10.80
 -14  23   2   -4.90    7.40
 -13  23  -2    1.50   10.30
  13 -23  -2    0.80    4.70
 -13  23   2   -1.40    4.50
  12 -23  -2   -1.60    4.70
 -12  23  -2  -13.60   11.30
  23  12  -2   -1.60    9.80
 -12  23   2    0.60    3.90
  11 -23  -2    0.40    5.30
 -11  23  -2    3.70   10.30
  23  11  -2    2.00    9.30
 -11  23   2    2.30    4.10
 -10  23  -2   -2.90    9.80
  23  10  -2    8.80    8.60
  10 -23  -2    2.90    5.10
 -10  23   2    4.70    4.40
  23   9  -2    4.50    7.00
  -9  23  -2    0.00   13.30
   9 -23  -2    0.90    4.20
  -9  23   2    1.40    4.10
  -8  23  -2    0.40   14.30
   8 -23  -2   -1.70    4.60
   7 -23  -2   -2.60    3.40
  23   7  -2   15.40    9.00
  -7  23  -2   -2.90    9.00
  -7  23   2   -1.10    3.70
  23   6  -2   14.10    7.60
  -6  23  -2  -11.70    8.10
   6 -23  -2   -1.90    3.40
  -6  23   2   17.90    5.00
  23   5  -2    6.00    7.20
   5 -23  -2   -0.60    3.90
  -5  23  -2    3.20    8.00
  -5  23   2   -2.50    3.50
   4 -23  -2    4.90    5.00
  23   4  -2    1.20    6.40
  -4  23  -2   -7.20    8.60
  -4  23   2    1.70    3.70
  23   3  -2    3.90    7.60
   3 -23  -2   -1.20    3.90
  -3  23  -2   -7.60    9.50
  -3  23   2   -5.60    3.00
  -2  23  -2   -4.50    8.30
  23   2  -2    7.30    7.60
   2 -23  -2    4.20    4.20
  -2  23   2   -0.90    3.00
   1 -23  -2    3.10    4.90
  -1  23  -2    9.10    8.70
  23   1  -2    2.50    7.80
  -1  23   2    3.40    3.30
  -1  23   2    1.70   10.80
   0  23  -2    4.30    8.70
   0 -23  -2   -0.10    4.30
  23   0  -2   -2.00   10.50
  23   0  -2   -1.00    6.20
   0  23   2   -1.00    3.60
   0  23   2  -15.30   11.20
  23  -1  -2   -5.10    6.90
  -1 -23  -2    0.40    5.20
   1  23  -2  -13.60    7.60
   1  23   2    1.20    4.20
  23  -2  -2    1.50    7.80
   2  23  -2   -8.60    8.10
 -23   2   2   -1.60    3.00
   2  23   2    3.40    4.30
   3  23  -2   -0.10    8.90
  23  -3  -2    0.10    6.90
   3  23   2   -4.10    3.90
 -23   3   2   -3.80    2.60
  23  -4  -2   -1.80    8.60
   4  23  -2    9.60    8.90
 -23   4   2    6.20    3.60
   4  23   2   -0.70    4.10
  23  -5  -2    1.10    6.90
   5  23  -2    0.70    9.20
   5  23   2    0.40    3.60
 -23   5   2    2.30    3.30
  23  -6  -2   15.80    8.10
   6  23  -2   -8.00    9.40
   6  23   2    3.50    3.80
 -23   6   2   14.30    4.80
   7  23  -2    1.70   15.10
  23  -7  -2    5.60    7.80
 -23   7   2    7.20    3.80
   7  23   2    4.00    4.00
   8  23  -2  -11.30   12.20
  23  -8  -2  -13.10    9.20
   8  23   2    0.00    5.00
  23  -9  -2  -11.50    7.40
 -23   9   2    1.10    3.80
   9  23   2    2.50    3.60
  23 -10  -2    7.70    8.70
  23 -10  -2    9.80    9.90
  10  23   2    2.60    4.30
 -23  10   2    5.40    3.90
  23 -11  -2    7.10   10.30
  23 -11  -2    3.40    9.90
 -23  11   2    5.40    3.90
  11  23   2   -1.90    4.00
  23 -12  -2   -2.10    8.30
  23 -12  -2   -9.30   10.30
 -23  12   2   -0.30    3.70
  12  23   2   10.30    4.50
  23 -13  -2   21.60   13.20
  23 -13  -2   -2.70    7.80
 -23  13   2   -4.70    4.10
  13  23   2    8.30    4.40
  23 -14  -2  -13.40    9.20
 -23  14   2   -1.60    5.70
  14  23   2   -3.30    4.50
  23 -15  -2  -10.80    7.90
 -23  15   2   -1.30    4.10
  15  23   2   -2.80    4.70
  23 -16  -2    9.30    9.00
 -14  24  -2   -6.30   11.60
  13 -24  -2    0.90    5.00
 -13  24   2    1.40    5.00
  12 -24  -2    0.20    4.60
 -12  24  -2  -17.50   10.40
  24  12  -2   -9.90   12.30
 -12  24   2    0.20    5.40
  11 -24  -2   -9.20    4.20
  24  11  -2   -7.20    8.90
 -11  24   2   -1.90    4.20
  10 -24  -2    0.30    4.50
  24  10  -2    0.80    8.20
 -10  24  -2  -15.70    9.80
 -10  24   2   -2.10    4.10
   9 -24  -2    4.80    4.70
  24   9  -2   -0.40    9.20
  -9  24  -2    3.40   10.80
  -9  24   2   -5.10    3.80
  -8  24  -2    4.50    9.70
   8 -24  -2   -3.20    4.30
  24   8  -2    3.00    7.80
  -8  24   2    4.40    4.00
  -7  24  -2   -8.00    8.60
  24   7  -2   -1.50    7.80
   7 -24  -2    6.10    4.60
  -7  24   2   -3.30    3.80
  24   6  -2   -4.70    7.10
  -6  24  -2   -3.40    7.90
   6 -24  -2    1.20    4.80
  -6  24   2    3.00    4.60
   5 -24  -2    0.60    5.30
  -5  24  -2   -4.40    8.90
  24   5  -2    8.40    9.30
  -5  24   2   -1.10    4.20
  -4  24  -2  -11.90    8.40
   4 -24  -2   16.10    9.50
  24   4  -2   -5.80    7.70
  -4  24   2    0.80    5.50
  24   3  -2   -1.20    7.20
   3 -24  -2    1.40    5.50
  -3  24  -2  -11.00   10.20
  -3  24   2    6.00   19.20
  -3  24   2   -3.00    5.40
  24   2  -2    5.20    7.80
  -2  24  -2    1.50    8.70
  -2  24   2    4.70    4.60
  -1  24  -2   -1.00    9.10
  24   1  -2    1.90    7.70
   1 -24  -2    2.00    9.30
  -1  24   2   -0.10    4.20
  24   0  -2    2.60    8.20
   0  24  -2   -3.60    9.20
   0  24   2  -23.10   16.10
   0  24   2   -5.30    3.50
  24  -1  -2    8.70    8.90
  24  -1  -2  -17.90   11.10
   1  24  -2   -0.50   10.00
   1  24   2    5.60    4.20
   2  24  -2   -2.20   13.60
  24  -2  -2   -4.30    6.90
  24  -2  -2    7.40   12.40
   2  24   2   -7.40    3.70
 -24   2   2    3.70    3.80
  24  -3  -2   -3.50    7.10
 -24   3   2    3.50    5.00
   3  24   2   -2.80    4.00
   4  24  -2   10.80   12.10
 -24   4   2   -0.60    4.20
   5  24  -2    4.10   10.70
  24  -5  -2    6.70    9.30
 -24   5   2    7.80    4.70
   5  24   2   15.80    6.00
   6  24  -2  -15.10   10.60
  24  -6  -2   -1.60    7.80
   6  24   2   -1.30    3.50
 -24   6   2   -3.70    3.40
   7  24  -2   -9.50   12.50
  24  -7  -2  -11.10    7.00
   7  24   2   -3.40    3.70
 -24   7   2   -4.40    3.20
  24  -8  -2  -11.60    6.80
  24  -8  -2    4.60    7.70
 -24   8   2    1.10    3.50
   8  24   2    3.60    4.70
  24  -9  -2  -10.40    7.90
  24  -9  -2   -1.60    9.90
   9  24   2   -3.30    4.10
  24 -10  -2    1.60    8.00
  24 -10  -2    5.90   10.50
 -24  10   2    0.10    4.10
  10  24   2   -3.20    4.20
  24 -11  -2   -6.00    8.90
  24 -11  -2  -14.00    9.50
 -24  11   2   -0.50    4.40
  11  24   2    1.30    4.20
  24 -12  -2  -13.40    9.90
  24 -12  -2    3.10   10.90
  12  24   2    4.30    4.80
 -24  12   2   -7.40    6.30
  24 -13  -2   -4.10    9.20
 -24  13   2   -5.80    4.10
  13  24   2   -0.70    5.90
  24 -14  -2  -11.30    9.50
  14  24   2   -0.30    5.70
 -12  25  -2   12.20   11.10
  25  11  -2  -18.00   13.30
 -11  25  -2   -2.20   12.50
 -11  25   2   -8.20    5.10
 -10  25  -2    2.20   10.10
  10 -25  -2   -8.70    5.00
  25  10  -2   -2.80   10.00
  -9  25  -2    3.20   10.70
  25   9  -2    4.60    9.70
  -9  25   2  -11.10    4.50
   8 -25  -2    2.70    5.40
  -8  25  -2    8.40    8.90
  25   8  -2    5.90    9.50
  -8  25   2   -4.90    4.30
  25   7  -2    7.50    8.00
  -7  25  -2    2.40   10.10
   7 -25  -2    2.70    5.40
  -7  25   2   -3.80    4.50
   6 -25  -2    2.60    6.00
  25   6  -2   -8.50    7.30
  -6  25  -2  -12.50    9.30
  -6  25   2   -1.00    4.50
  -5  25  -2  -10.10    8.80
  25   5  -2    2.00    7.30
   5 -25  -2   -3.50    5.80
  -5  25   2    2.90    3.90
  -5  25   2   -0.20   11.70
  25   4  -2    7.70    8.60
  -4  25  -2   -6.00    8.30
   4 -25  -2  -14.90    6.80
  -4  25   2    6.40    4.20
  -4  25   2   -6.90   12.70
  25   3  -2    0.20    7.60
  -3  25  -2    7.30    9.70
  -3  25   2  -26.20   12.90
  -3  25   2   -3.90    3.90
  -2  25  -2   -0.60    9.20
  25   2  -2   -2.40    7.20
  -2  25   2  -12.30   14.60
  -2  25   2   -5.30    4.00
  -1  25  -2   -8.80    9.00
  25   1  -2   -2.00    8.10
  -1  25   2    0.70    4.40
   0  25  -2   -4.90    9.40
  25   0  -2   -8.80    6.90
   0  25   2   -6.50    4.00
   1  25  -2   -4.40    9.50
  25  -1  -2   -0.90    7.60
 -25   1   2    2.60    3.60
   1  25   2   -7.90    4.00
  25  -2  -2    1.70    6.80
  25  -2  -2   -9.30   14.80
   2  25  -2  -13.20   10.30
   2  25   2   -1.50    4.00
 -25   2   2    4.60    3.50
  25  -3  -2   30.10   15.70
   3  25  -2   42.80   13.20
  25  -4  -2    1.70    7.40
  25  -4  -2    8.80   10.80
   4  25  -2    4.60   11.50
 -25   4   2    8.40    3.70
   4  25   2   -0.50    4.20
   5  25  -2  -19.00   10.70
  25  -5  -2    3.80    7.30
  25  -5  -2   36.00   13.30
   5  25   2   -1.30    4.10
 -25   5   2   -3.60    3.40
  25  -6  -2    4.20    7.80
  25  -6  -2   12.80   10.80
 -25   6   2   -4.40    3.70
   6  25   2    6.00    4.10
  25  -7  -2   -1.70    7.80
  25  -7  -2    3.90   11.60
   7  25   2   -3.30    4.10
 -25   7   2   -5.60    3.40
  25  -8  -2   -3.10    8.50
  25  -8  -2   12.00    8.90
   8  25   2   -6.60    4.10
 -25   8   2    0.10    4.00
  25  -9  -2   -8.30   10.10
  25  -9  -2   -9.10    8.40
 -25   9   2   -8.90    3.60
   9  25   2   -6.60    4.30
  25 -10  -2  -23.50   13.20
  25 -10  -2    0.70   10.70
 -25  10   2   -8.20    7.90
  10  25   2   -6.10    5.00
  25 -11  -2   -1.80   17.30
  25 -11  -2  -17.10    9.40
 -25  11   2    6.00    5.20
  11  25   2    4.90    6.20
  25 -12  -2  -22.90   10.20
  12  25   2    1.10    5.50
 -10  26  -2   16.80   10.80
  26   9  -2  -20.80   11.20
  -9  26  -2   23.10   10.40
  -9  26   2   -2.10   12.60
  -9  26   2   -6.80    5.50
  26   8  -2    2.00    9.50
  -8  26   2   -6.40    6.00
  -8  26   2  -10.10   12.20
  26   7  -2    6.60    8.50
  -7  26  -2    0.70   10.70
  -7  26   2    4.50    8.00
  -6  26  -2  -11.40    8.80
  26   6  -2   15.40    9.80
  -6  26   2    2.00    4.90
  -5  26  -2  -11.30   10.00
  26   5  -2   -5.90    7.60
  -5  26   2    7.10    5.10
  26   4  -2    6.30    8.50
  -4  26  -2  -13.80   10.20
  -4  26   2    2.70    4.60
  26   3  -2   13.50    8.80
  -3  26  -2   12.80   10.10
  -3  26   2    3.80    5.00
  -3  26   2   16.80   19.50
  -2  26  -2  -14.40    9.70
  26   2  -2   -2.30    7.50
  -2  26   2   -8.00    4.30
  26   1  -2    3.00    6.80
  -1  26  -2  -10.90   10.10
 -26  -1   2   -3.90    3.30
   0  26  -2   -8.90   10.40
  26   0  -2    2.40    7.70
   0  26   2   -3.10    5.00
 -26   0   2    3.90    3.70
  26  -1  -2    2.80    8.40
   1  26  -2   -5.20   11.30
 -26   1   2    0.30    3.70
   1  26   2   -7.40    5.10
  26  -2  -2    0.80    7.80
   2  26  -2    2.60   10.50
 -26   2   2   -0.10    4.00
   2  26   2   -1.00    4.80
  26  -3  -2    2.60    7.50
   3  26  -2   10.60   11.00
   3  26   2   -7.20    4.10
 -26   3   2    4.10    3.80
  26  -4  -2  -15.80    8.00
  26  -4  -2  -26.80   22.80
   4  26  -2    5.90   20.70
   4  26   2   -6.30    4.60
 -26   4   2   -4.50    3.40
  26  -5  -2    1.80    7.50
  26  -5  -2  -17.40   11.70
   5  26   2    6.80    4.70
 -26   5   2   -2.30    3.80
  26  -6  -2  -21.90   11.10
  26  -6  -2   -6.40    8.70
 -26   6   2    3.40    4.40
   6  26   2    0.20    4.90
  26  -7  -2  -16.90   10.10
  26  -7  -2   -3.70    8.60
 -26   7   2    3.60    5.50
   7  26   2   -9.00    4.90
   8  26   2   -3.70    5.90
 -26   8   2   -8.00    4.60
  26  -9  -2  -14.40    8.70
  26  -9  -2    1.00   11.60
   9  26   2  -11.70    4.70
 -26   9   2   -5.20    4.50
  10  26   2  -12.50    7.50
  -7  27  -2  -12.80   12.60
  -6  27  -2   -7.40    9.40
  27   6  -2   -2.00    9.10
  -6  27   2   17.00    8.30
  -5  27  -2    5.80   10.60
  27   5  -2   12.80    9.10
  -5  27   2    0.50    6.10
  27   4  -2    5.60    9.40
  -4  27  -2  -15.90   10.30
  -3  27  -2  -10.10   11.00
  27   3  -2   -0.30    9.60
  -3  27   2  -12.10    7.60
  27   2  -2   -8.30    8.40
  -2  27   2  -10.80    6.30
  27   1  -2    9.70    7.70
  -1  27  -2    0.10   12.50
  -1  27   2   -3.10    8.80
  27   0  -2    1.00    7.70
 -27   0   2    0.10    4.70
   0  27   2    4.60    9.40
   1  27  -2   -2.00   12.00
  27  -1  -2  -19.30    7.50
   1  27   2   -3.10    8.90
 -27   1   2   -8.90    4.40
  27  -2  -2   29.90   12.50
   2  27  -2    0.40   15.40
 -27   2   2   -7.40    3.80
   2  27   2  -15.10    9.20
  27  -3  -2   -4.60    7.90
 -27   3   2   -9.10    4.30
  27  -4  -2   -4.50    9.20
   4  27   2    1.90    5.20
 -27   4   2   -2.70    4.20
  27  -5  -2    4.60    8.80
 -27   5   2   -1.20    4.80
   5  27   2   -7.10    5.60
  27  -6  -2    9.40    9.00
  28   2  -2  -10.90   11.30
  28   1  -2   -4.80    9.50
  28   0  -2   -7.70    9.30
  28  -1  -2   -8.40    9.60
  28  -2  -2    7.50   10.80
   0   0  -3  132.39   13.20
   0   0  -3  145.29   13.90
   0   0  -3  137.59   13.30
  -1   0  -3    3.30    3.60
   0  -1  -3    2.60    4.60
  -1   0  -3   -3.60    3.80
   1   0  -3    1.30    4.70
   1   0  -3    0.20    4.00
   0  -1  -3    1.30    4.20
  -1   0  -3   -0.20    3.50
   0  -1  -3    2.40    3.10
   1   0  -3    1.70    2.80
   0   1  -3    2.30    4.00
   0   1  -3    2.30    4.30
   0   1  -3    3.10    3.70
   1   0   3    1.50    0.50
   0   1   3    1.60    0.70
  -1  -1  -3   -1.80    4.20
  -1   1  -3   -4.10    2.90
   1  -1  -3   -0.10    4.10
   1   1  -3   -0.90    3.40
  -1  -1  -3   -2.10    3.80
   1   1  -3   -1.70    3.80
  -1   1  -3    0.90    3.90
   1   1  -3   -1.50    4.10
  -1   1  -3   -1.10    4.40
   1  -1  -3    0.00    2.70
  -1  -1  -3   -2.00    3.00
   1  -1  -3   -5.10    4.00
   1   1   3   -0.40    0.60
   1  -2  -3   38.20    6.40
  -2  -1  -3   50.79    7.50
   2   1  -3   54.09    8.30
  -1   2  -3   51.49    7.20
  -2  -1  -3   34.50    5.60
  -2  -1  -3   42.20    8.30
   2   1  -3   43.70    7.20
   2   1  -3   42.50    6.90
   1  -2  -3   36.90    6.90
  -1   2  -3   41.90    6.70
  -1   2  -3   51.19    8.20
   1  -2  -3   35.80    7.50
  -1   2   3   31.10    3.40
   2   1   3   30.60    3.10
  -2   0  -3  189.18   16.20
  -2   0  -3  188.18   16.10
  -2   0  -3  187.08   16.80
   2   0  -3  193.98   16.50
   0  -2  -3  196.38   17.20
   2   0  -3  184.68   16.50
   2   0  -3  197.18   16.40
   0   2  -3  194.58   15.90
   0   2  -3  188.98   16.20
   0   2  -3  190.88   16.60
   0  -2  -3  199.98   16.70
   0  -2  -3  191.38   15.90
   0  -2   3  161.78   13.20
   2   0   3  151.18   13.10
   0   2   3  163.88   13.40
  -1  -2  -3   66.49    9.80
  -2   1  -3   47.60    6.90
   2  -1  -3   52.19    8.30
  -1  -2  -3   35.30    6.40
   1   2  -3   47.20    7.30
   2  -1  -3   41.40    7.00
   1   2  -3   57.29    8.20
  -2   1  -3   55.99    8.40
  -2   1  -3   49.60    7.40
   2  -1  -3   59.59    9.10
  -1  -2  -3   43.60    7.40
   1   2  -3   48.50    7.50
   1   2   3   35.20    3.80
   2   2  -3  142.39   14.30
  -2  -2  -3  138.49   13.20
  -2  -2  -3  157.08   14.20
  -2   2  -3  147.59   14.00
  -2  -2  -3  149.29   14.80
   2  -2  -3  151.58   13.70
   2   2  -3  144.29   13.90
  -2   2  -3  152.88   13.40
   2   2  -3  153.58   14.00
   2  -2  -3  154.48   14.70
   2  -2  -3  154.18   14.40
  -2   2  -3  146.79   14.20
   2   2   3  133.69   11.10
   3   2  -3  172.58   15.60
  -3  -2  -3  164.88   14.70
   3   2  -3  168.68   15.50
   2  -3  -3  178.08   16.60
   2  -3  -3  181.08   16.00
  -2   3  -3  165.78   15.40
  -3  -2  -3  165.58   16.30
  -3  -2  -3  191.68   15.70
   2  -3  -3  169.08   15.10
  -2   3  -3  167.58   15.90
   3   2  -3  169.48   16.00
  -2   3  -3  159.88   14.70
  -2   3   3  149.39   12.80
   3   1  -3   15.00    5.10
  -1   3  -3   15.10    4.40
  -1   3  -3   17.80    5.70
   3   1  -3   19.90    5.30
   1  -3  -3   10.20    3.20
   3   1  -3   11.90    4.30
  -3  -1  -3   16.10    5.90
  -1   3  -3   10.50    4.60
  -3  -1  -3   18.70    5.30
   1  -3  -3   17.50    7.20
   1  -3  -3   12.20    5.50
  -3  -1  -3   11.30    4.30
   3   1   3    8.70    1.40
  -1   3   3    8.30    1.60
   0   3  -3   -0.70    3.50
  -3   0  -3    0.10    3.80
   3   0  -3    6.20    4.70
   0  -3  -3   -2.80    4.80
   3   0  -3    1.80    4.30
   0  -3  -3   -6.70    4.80
   0   3  -3    1.10    3.90
   3   0  -3   -0.10    3.60
  -3   0  -3   -0.20    3.20
   0   3  -3   -1.90    4.20
  -3   0  -3   -0.90    4.80
   0  -3  -3    2.60    2.80
   0   3   3    1.00    0.90
   3   0   3    0.30    0.80
   1   3  -3   16.80    5.40
   1   3  -3   14.30    5.10
  -3   1  -3   15.20    4.60
   3  -1  -3   11.70    4.50
  -1  -3  -3   12.50    3.80
  -3   1  -3   13.30    5.90
  -3   1  -3   15.10    4.50
   3  -1  -3   15.40    5.90
  -1  -3  -3   18.00    6.00
  -1  -3  -3   16.40    6.70
   1   3  -3    9.30    4.70
   3  -1  -3   15.10    5.10
   3  -1   3   12.60    1.80
   1   3   3   11.00    1.80
   3  -2  -3  176.18   16.80
  -3   2  -3  167.88   16.00
  -2  -3  -3  190.98   17.30
   3  -2  -3  172.88   15.60
   3  -2  -3  191.68   16.50
  -2  -3  -3  185.18   16.30
   2   3  -3  173.88   15.60
   2   3  -3  172.18   15.60
  -3   2  -3  183.18   16.40
  -2  -3  -3  158.98   15.00
  -3   2  -3  174.58   15.30
   2   3   3  172.58   13.30
   3  -3  -3   20.70    7.20
  -3   3  -3   18.30    5.40
  -3  -3  -3   27.60    6.40
  -3  -3  -3   19.20    4.50
  -3  -3  -3   25.50    7.20
   3  -3  -3   20.40    6.00
   3   3  -3   22.50    5.80
   3  -3  -3   14.90    3.90
  -3   3  -3   25.20    6.60
  -3   3  -3   16.40    4.40
   3   3  -3   24.90    5.70
   3   3  -3   20.60    5.60
   3   3   3   16.80    2.30
  -3   3   3   11.70    2.30
  -4  -3  -3   30.90    6.50
   4   3  -3   35.40    6.40
   4   3  -3   27.40    6.60
  -3   4  -3   40.80    7.70
   3  -4  -3   29.80    7.10
  -3   4  -3   37.20    5.60
   4   3  -3   30.00    6.80
  -3   4  -3   11.80    5.30
  -4  -3  -3   26.50    4.60
  -4  -3  -3   38.50    9.10
   3  -4  -3   32.60    6.90
   3  -4  -3   28.10    5.20
   4   3   3   23.30    3.20
  -3   4   3   22.90    3.50
  -4  -2  -3   71.49    8.60
  -2   4  -3   75.89    8.50
  -2   4  -3   76.89    9.50
   4   2  -3   72.89    9.60
   2  -4  -3   78.29    8.90
  -4  -2  -3  101.89   13.90
   4   2  -3   80.09   10.00
  -2   4  -3   77.39   10.50
   4   2  -3   80.59    9.80
   2  -4  -3   83.99   11.40
   2  -4  -3   74.29   10.10
  -4  -2  -3   77.29    9.60
   4   2   3   69.29    6.30
  -2   4   3   76.09    6.70
  -1   4  -3   73.39    9.00
  -4  -1  -3   80.99    9.40
   1  -4  -3   78.09   10.20
  -1   4  -3   76.19   10.20
   4   1  -3   72.19    9.70
  -1   4  -3   76.49    8.20
  -4  -1  -3   78.89   10.70
   1  -4  -3   80.19   10.80
   1  -4  -3   77.09    8.60
  -4  -1  -3   69.69    8.70
   4   1  -3   76.09    9.60
   4   1  -3   68.79    9.40
  -1   4   3   64.99    6.30
  -4   0  -3   47.90    7.20
   0  -4  -3   44.60    6.60
   4   0  -3   39.80    7.40
   4   0  -3   48.70    7.80
   4   0  -3   46.40    7.90
   0   4  -3   41.30    6.60
   0  -4  -3   77.49   12.20
  -4   0  -3   49.80    8.40
   0   4  -3   49.70    7.90
   0   4  -3   51.39    8.70
   0  -4  -3   46.60    8.20
  -4   0  -3   40.70    7.20
   4   0   3   37.20    4.00
   0   4   3   47.40    4.40
  -4   1  -3   74.49    9.10
   1   4  -3   69.89    8.70
  -4   1  -3   76.89   10.20
  -1  -4  -3   82.79   11.50
  -4   1  -3   81.79    9.00
   4  -1  -3   81.09   10.10
  -1  -4  -3   80.49   10.10
   1   4  -3   74.49   10.20
  -1  -4  -3   72.79    8.20
   1   4  -3   71.89    9.10
   4  -1  -3   95.29   11.00
   4  -1  -3   81.49   10.30
   1   4   3   72.89    6.40
   4  -1   3   62.49    6.00
  -2  -4  -3   77.99    8.60
   2   4  -3   79.59    9.30
  -2  -4  -3   77.59    9.90
   4  -2  -3   87.89   11.10
  -4   2  -3   80.99   10.70
  -2  -4  -3   86.29   11.60
  -4   2  -3   75.69    9.30
   4  -2  -3   82.89    9.70
   2   4  -3   87.49   10.90
   2   4  -3   83.49    9.50
  -4   2  -3   85.09   10.10
   4  -2  -3   81.19   10.60
   2   4   3   85.59    7.10
  -3  -4  -3   45.10   12.40
  -4   3  -3   29.90    6.60
   4  -3  -3   37.70    8.20
   3   4  -3   33.20    6.30
   3   4  -3   33.40    6.40
   4  -3  -3   18.50    4.30
   4  -3  -3   32.90    7.20
  -4   3  -3   25.00    6.00
  -3  -4  -3   32.40    6.90
  -3  -4  -3   30.10    5.10
  -4   3  -3   33.00    5.50
   3   4  -3   23.80    6.10
   3   4   3   28.40    3.60
   4  -4  -3  109.39   10.80
   4   4  -3   98.79   10.20
   4  -4  -3  106.89   11.70
   4  -4  -3  104.09   13.20
  -4  -4  -3   91.59   12.30
  -4  -4  -3  105.39   11.30
  -4   4  -3   95.59   11.50
   4   4  -3   90.09   11.70
   4   4  -3   95.09   11.00
  -4   4  -3   80.49   12.20
  -4   4  -3   87.49    9.60
  -4  -4  -3  100.29    9.50
  -4   4   3   94.09    8.40
   4   4   3  102.89    8.30
   5   4  -3  397.06   33.00
   5   4  -3  422.16   31.70
  -5  -4  -3  416.36   31.10
  -5  -4  -3  425.56   32.70
   5   4  -3  385.86   32.40
   4  -5  -3  422.16   34.20
  -4   5  -3  424.36   32.50
  -4   5  -3  396.06   31.20
   4  -5  -3  406.86   32.90
  -5  -4  -3  413.96   33.60
   5   4   3  406.46   30.30
  -4   5   3  396.56   30.50
   5   3  -3   10.20    4.80
   5   3  -3   14.60    5.40
  -5  -3  -3   15.10    5.80
  -5  -3  -3   12.90    3.70
  -3   5  -3    7.60    5.60
  -3   5  -3   18.20    4.40
   5   3  -3   11.10    5.70
   3  -5  -3   18.20    7.70
  -3   5  -3   26.60    6.40
   3  -5  -3   14.80    5.90
  -5  -3  -3   12.40    6.80
  -3   5   3    9.10    2.30
   5   3   3   12.30    2.20
  -2   5  -3   49.00    7.80
   2  -5  -3   46.10    6.90
  -2   5  -3   45.60    6.40
   5   2  -3   43.40    8.40
   5   2  -3   32.70    6.70
   2  -5  -3   44.40    7.90
  -5  -2  -3   44.10    7.30
  -5  -2  -3   35.00    6.20
  -5  -2  -3   39.60    8.70
   5   2  -3   48.00    7.80
   2  -5  -3   42.50    7.90
  -2   5   3   37.30    4.40
   5   2   3   36.70    4.20
   5   1  -3   11.90    5.90
   1  -5  -3   11.10    6.40
  -1   5  -3    8.50    4.00
   1  -5  -3    8.10    4.80
   5   1  -3    6.90    5.20
  -1   5  -3   14.80    5.00
  -5  -1  -3   12.30    5.80
  -5  -1  -3   13.00    5.10
   5   1  -3    6.10    4.70
   1  -5  -3   13.30    4.40
  -5  -1  -3   10.70    4.10
  -1   5  -3   22.50   10.00
  -1   5   3   10.50    2.10
   5   1   3   10.00    1.90
   0  -5  -3   20.80    7.40
   5   0  -3   20.20    6.90
   0   5  -3   25.90    6.60
   0  -5  -3   24.10    4.40
  -5   0  -3   17.10    6.00
   5   0  -3   21.20    6.40
  -5   0  -3   17.50    4.60
   0   5  -3   15.60    4.60
   0   5  -3   25.10    5.70
   5   0  -3   19.20    5.40
  -5   0  -3   20.40    5.20
   0  -5  -3   19.40    6.60
   5   0   3   18.50    2.70
   0   5   3   16.50    2.60
  -1  -5  -3   11.70    3.90
   1   5  -3    8.90    5.20
   1   5  -3   12.60    4.60
  -1  -5  -3    1.00    5.90
   1   5  -3   13.80    4.20
  -5   1  -3    7.80    3.90
   5  -1  -3    5.50    2.60
  -1  -5  -3    9.30    5.10
  -5   1  -3   13.50    6.60
   5  -1  -3   10.50    5.60
   5  -1  -3   10.80    5.80
  -5   1  -3    8.20    4.10
   1   5   3    7.40    1.90
   5  -1   3    7.80    1.70
  -5   2  -3   43.80    8.20
   5  -2  -3   37.90    6.80
  -5   2  -3   37.70    6.80
  -5   2  -3   39.50    6.20
  -2  -5  -3   29.00    7.20
   5  -2  -3   42.80    8.10
   5  -2  -3   34.40    7.30
   2   5  -3   26.50    6.40
  -2  -5  -3   37.70    5.90
   2   5  -3   36.50    6.20
   2   5  -3   37.60    6.60
  -2  -5  -3   34.20    6.80
   2   5   3   33.40    4.20
  -3  -5  -3    8.90    6.40
  -5   3  -3    5.40    4.30
  -3  -5  -3   14.10    3.60
   3   5  -3   11.80    5.20
   5  -3  -3    9.40    5.90
  -3  -5  -3   11.70    5.50
   5  -3  -3    7.90    3.90
   3   5  -3    8.70    4.40
   5  -3  -3   10.30    5.60
   3   5  -3   13.70    4.90
  -5   3  -3   18.60    6.00
  -5   3  -3    8.90    4.10
   3   5   3    8.70    1.90
   5  -4  -3  392.36   31.80
  -5   4  -3  378.86   31.50
   4   5  -3  391.46   32.20
  -5   4  -3  383.76   30.30
  -4  -5  -3  395.16   31.50
   4   5  -3  393.56   30.40
   4   5  -3  355.26   30.90
   5  -4  -3  409.06   31.30
  -4  -5  -3  475.55   34.70
   5  -4  -3  445.76   33.60
  -5   4   3  365.76   29.30
   4   5   3  384.06   29.20
   5  -5  -3   34.30    9.50
   5   5  -3   19.80    6.10
  -5  -5  -3   23.70    6.30
  -5   5  -3   27.60    4.90
   5  -5  -3   27.20    7.30
  -5  -5  -3   22.00    7.80
  -5   5  -3   27.80    6.30
   5   5  -3   23.60    6.80
   5   5  -3   30.10    6.50
  -5   5  -3    6.40    6.80
   5   5   3   17.70    2.90
  -5   5   3   14.90    3.00
   6   5  -3   43.40    8.30
  -6  -5  -3   46.40    8.90
  -5   6  -3   53.99    8.70
   6   5  -3   41.50    6.10
   5  -6  -3   48.10   11.40
   5  -6  -3   33.00   10.20
  -6  -5  -3   31.80   10.80
  -5   6  -3   39.80    5.80
   6   5  -3   38.30   12.50
   6   5   3   39.20    5.10
  -5   6   3   41.10    5.40
  -6  -4  -3   29.80    5.10
   4  -6  -3   25.90    7.30
  -4   6  -3   29.40    4.80
  -6  -4  -3   32.70    8.40
   4  -6  -3   39.40   10.20
   6   4  -3   30.30    6.30
  -6  -4  -3   31.70    7.10
   6   4  -3   27.80    7.00
   6   4  -3   28.30    5.60
  -4   6  -3   34.70    6.80
  -4   6   3   22.30    3.70
   6   4   3   28.70    4.10
   6   3  -3  431.86   32.70
   6   3  -3  427.76   33.70
  -6  -3  -3  422.56   33.00
   3  -6  -3  416.76   33.60
   6   3  -3  439.46   33.80
  -6  -3  -3  419.16   31.80
   3  -6  -3  417.06   34.70
  -3   6  -3  409.26   32.80
  -6  -3  -3  419.86   34.10
  -3   6  -3  413.46   31.70
  -3   6   3  392.56   31.10
   6   3   3  416.06   31.00
   2  -6  -3   40.00    8.20
  -2   6  -3   49.10    7.50
   6   2  -3   33.60    6.80
  -6  -2  -3   38.00    6.10
  -6  -2  -3   41.30    8.80
   2  -6  -3   24.80    7.40
  -6  -2  -3   39.90    7.20
  -2   6  -3   47.30    5.90
   6   2  -3   41.60    7.60
   6   2  -3   46.60    8.80
  -2   6   3   35.90    4.70
   6   2   3   41.70    4.60
   1  -6  -3  329.67   28.00
  -1   6  -3  315.57   26.40
  -6  -1  -3  353.86   27.10
  -1   6  -3  328.47   27.00
   6   1  -3  338.57   28.50
  -6  -1  -3  360.46   27.60
  -6  -1  -3  354.96   28.70
   6   1  -3  342.47   27.90
   1  -6  -3  341.07   29.10
   6   1  -3  411.66   29.60
   6   1   3  324.47   25.40
  -1   6   3  329.57   25.60
   6   0  -3   23.00    7.10
   0   6  -3    9.30    3.90
   0  -6  -3   15.00    9.10
   6   0  -3   12.70    4.80
   0   6  -3   15.60    5.30
   0   6  -3   15.00    4.90
  -6   0  -3   18.40    4.80
  -6   0  -3   12.30    4.20
   0  -6  -3   12.90    5.60
  -6   0  -3   14.60    5.90
   6   0  -3   15.30    5.90
   6   0   3    9.80    2.20
   0   6   3    8.60    2.10
  -1  -6  -3  380.16   32.00
   1   6  -3  385.96   29.80
   6  -1  -3  379.36   30.80
  -1  -6  -3  368.56   30.90
   6  -1  -3  384.86   31.60
   1   6  -3  415.66   32.10
  -6   1  -3  374.96   30.20
  -6   1  -3  381.56   31.20
   1   6  -3  376.46   29.80
   6  -1  -3  401.96   31.60
  -6   1  -3  385.56   30.40
   1   6   3  403.06   28.80
   6  -1   3  379.36   28.50
  -6   2  -3   52.89    9.10
  -2  -6  -3   33.50    7.00
   6  -2  -3   39.70    8.30
   6  -2  -3   47.20    9.20
  -2  -6  -3   40.20   10.10
   2   6  -3   35.00    7.60
   2   6  -3   30.50    6.10
   2   6  -3   34.70    6.10
  -6   2  -3   49.90    7.20
  -6   2  -3   35.50    7.00
   6  -2  -3   42.40    7.70
   2   6   3   38.30    4.90
   6  -3  -3  439.36   34.30
  -3  -6  -3  457.15   33.90
   6  -3  -3  437.16   33.40
   6  -3  -3  453.15   35.30
  -6   3  -3  414.16   33.80
  -6   3  -3  405.56   32.50
   3   6  -3  390.76   32.50
   3   6  -3  409.26   34.10
  -3  -6  -3  429.66   34.90
   3   6   3  406.76   31.40
   6  -4  -3   47.40   10.10
  -4  -6  -3   34.20    7.60
  -6   4  -3   47.90    8.60
   4   6  -3   42.10    6.10
  -6   4  -3   43.10    6.50
   6  -4  -3   47.80    8.70
  -4  -6  -3   28.80    7.70
   4   6  -3   29.00    7.00
   6  -4  -3   42.50    7.30
   4   6  -3   53.89    7.30
   4   6   3   39.80    5.10
  -6   5  -3   58.09    9.60
   6  -5  -3   46.30   12.30
  -5  -6  -3   38.20   12.00
  -6   5  -3   40.40    6.10
   6  -5  -3   52.59   11.30
  -5  -6  -3   38.80    9.60
   5   6  -3   38.10   12.90
   5   6  -3   39.90    6.00
   5   6  -3   45.00    7.60
  -6   5   3   44.20    5.50
   5   6   3   41.00    5.30
  -6   6  -3    6.60    5.00
   6   6  -3    4.90    5.20
  -6   6  -3    8.30    7.50
   6   6  -3   -2.40    4.50
   6   6  -3   -3.40    3.30
  -6  -6  -3    2.20    5.00
   6  -6  -3   10.60    6.60
  -6  -6  -3   -5.90    5.20
   6  -6  -3   -2.30    4.80
   6   6   3    0.70    1.90
  -6   6   3   -1.10    1.80
   7   6  -3   71.69   11.00
  -7  -6  -3   79.59   12.20
   6  -7  -3   90.79   13.30
   7   6  -3   63.79    7.70
  -7  -6  -3   83.09   10.10
   7   6  -3   66.79   10.30
   6  -7  -3   76.19   10.60
   7   6   3   87.19    7.90
   7   5  -3    2.90    5.30
  -5   7  -3   10.20    9.70
   5  -7  -3    2.20    6.60
  -5   7  -3    7.80    3.20
  -7  -5  -3    2.00    5.80
   7   5  -3    1.80    3.60
   5  -7  -3    6.30    5.10
   7   5  -3    3.90    5.60
  -7  -5  -3    6.30    4.80
   7   5   3    3.80    2.20
  -5   7   3    1.80    1.90
  -4   7  -3    1.40    6.40
  -4   7  -3   18.00    3.90
   7   4  -3   20.80    5.20
   7   4  -3   14.20    6.80
  -7  -4  -3   13.00    4.90
  -7  -4  -3   20.40    7.60
  -7  -4  -3   14.30    3.20
   4  -7  -3   12.10    7.00
   7   4   3   13.20    2.80
  -4   7   3   11.30    2.70
  -3   7  -3   42.20    5.80
  -3   7  -3   59.69    8.10
   7   3  -3   45.60    8.80
  -7  -3  -3   38.80    7.20
   3  -7  -3   30.60    9.20
   7   3  -3   39.70    8.80
   3  -7  -3   38.60    8.00
   7   3  -3   47.50    8.00
  -7  -3  -3   44.90    9.80
  -3   7   3   39.40    5.20
   7   3   3   41.90    5.10
   2  -7  -3   77.89   12.00
  -7  -2  -3   80.59    9.70
  -7  -2  -3   76.79   11.40
   7   2  -3   80.89   11.20
  -7  -2  -3   68.09    8.20
   7   2  -3   76.09    9.60
  -2   7  -3   88.29    9.40
   7   2  -3   71.49    9.90
  -2   7  -3   72.59    7.70
   2  -7  -3   70.49   10.70
   7   2   3   71.49    7.00
  -2   7   3   69.09    7.10
  -1   7  -3   17.70    5.00
   7   1  -3   10.70    5.80
   1  -7  -3    8.00    7.20
  -7  -1  -3   16.00    4.30
  -1   7  -3   -0.40    5.60
   7   1  -3   16.60    6.20
   7   1  -3   10.60    5.20
  -7  -1  -3   19.60    6.80
  -1   7  -3   13.40    3.60
  -7  -1  -3   17.70    5.00
   1  -7  -3   16.00    5.90
  -1   7   3   11.10    2.60
   7   1   3   14.60    2.60
   7   0  -3   11.30    6.10
   7   0  -3    8.70    3.40
   0  -7  -3   19.60    9.20
  -7   0  -3   13.30    4.10
  -7   0  -3   11.90    6.60
  -7   0  -3   15.80    4.70
   0   7  -3   24.00    5.20
   0   7  -3    6.60    6.10
   0  -7  -3    8.70    5.90
   0   7  -3   18.20    4.20
   7   0  -3   24.90    8.00
   0   7   3    9.30    2.40
   7   0   3   11.10    2.50
   7  -1  -3   10.50    3.90
   1   7  -3   13.60    4.10
  -7   1  -3   17.80    6.90
   7  -1  -3   20.70    6.80
   7  -1  -3   20.10    7.30
  -7   1  -3   20.00    5.60
  -1  -7  -3   14.20    7.70
  -7   1  -3   15.80    4.40
   1   7  -3   14.20    5.60
   1   7  -3   24.50    5.10
  -1  -7  -3    9.20    5.40
   7  -1   3   11.50    2.50
   1   7   3   12.60    2.70
   7  -2  -3   69.09   10.50
  -7   2  -3   50.89    8.80
   2   7  -3   60.79    8.40
  -2  -7  -3   67.79   10.00
  -7   2  -3   62.69    8.20
   7  -2  -3   64.19    8.80
   2   7  -3   55.99    7.60
   2   7  -3   73.99   11.20
   7  -2  -3   59.69   10.40
  -2  -7  -3   68.59   11.90
  -7   2  -3   67.99    9.20
   2   7   3   64.29    6.50
   7  -3  -3   59.29   11.70
  -7   3  -3   73.09   11.10
   3   7  -3   48.70    6.90
  -7   3  -3   54.49    7.70
  -3  -7  -3   57.39    8.80
   3   7  -3   55.29    7.40
  -3  -7  -3   51.39   10.90
   7  -3  -3   53.09   12.60
   3   7   3   61.29    6.20
  -7   4  -3   20.90    6.20
   4   7  -3   12.30    5.60
   4   7  -3    9.10    4.20
  -7   4  -3   19.20    4.40
  -4  -7  -3   17.40    6.90
  -4  -7  -3   11.70    8.40
  -7   4  -3    2.70    5.60
   7  -4  -3   19.50    7.80
   4   7  -3   18.00    4.70
   7  -4  -3   17.60    6.90
   4   7   3   13.70    2.90
   5   7  -3   -2.00    3.70
  -5  -7  -3   -0.30    4.80
  -7   5  -3   -0.10    6.50
   5   7  -3    6.50    4.90
   7  -5  -3    4.30    5.80
  -7   5  -3    8.00    5.20
  -5  -7  -3   -2.30    5.30
   5   7  -3   -1.80    4.70
  -7   5   3    3.80    2.10
   5   7   3    4.30    2.20
   6   7  -3   79.69   11.70
  -6  -7  -3   74.19   12.00
   7  -6  -3   98.39   14.60
   7  -6  -3   85.69   11.40
  -6  -7  -3   74.89   10.40
   6   7  -3   83.89   10.30
   6   7   3   95.79    8.70
   7   7  -3   -4.20    4.10
  -7   7  -3   -1.60    9.30
   7  -7  -3    5.90    7.90
  -7  -7  -3   -6.60    5.70
   7  -7  -3    0.70    5.10
   7   7  -3    0.20    5.10
  -7  -7  -3    5.40    4.60
   7   7   3    0.40    2.70
  -7   7   3   -0.70    2.10
   8   7  -3   63.99   10.70
   8   7  -3   72.29   10.80
   7  -8  -3   65.59    9.90
  -8  -7  -3   65.39   11.80
   7  -8  -3   88.69   15.00
  -8  -7  -3   58.89    9.30
   8   7   3   75.99    7.80
  -7   8   3   70.89    7.70
  -8  -6  -3    3.40    6.10
   6  -8  -3    6.90    8.20
  -6   8  -3    2.90    8.90
   6  -8  -3   12.90    5.80
   8   6  -3    6.00    5.30
  -8  -6  -3   11.70    5.70
   8   6  -3   10.50    6.10
   8   6   3    8.70    3.60
  -6   8   3    3.60    2.60
   8   5  -3  118.09   13.60
   5  -8  -3  121.19   15.90
   5  -8  -3  124.49   13.50
  -8  -5  -3  128.99   13.20
  -8  -5  -3  108.99   14.10
   8   5  -3  109.19   11.30
   8   5  -3  140.89   14.80
   8   5   3  124.09   11.00
  -5   8   3  143.29   11.40
   8   4  -3   35.60    5.90
  -8  -4  -3   35.90    7.40
   4  -8  -3   30.00    9.50
   8   4  -3   22.50    6.40
   4  -8  -3   33.70    7.50
  -4   8  -3    3.30    9.80
  -8  -4  -3   25.40    7.00
   8   4  -3   38.60    8.60
   8   4   3   24.30    3.90
  -4   8   3   27.60    4.20
  -8  -3  -3  295.47   22.50
  -3   8  -3  256.17   22.20
   8   3  -3  281.07   23.80
   3  -8  -3  285.77   26.40
  -8  -3  -3  287.17   24.20
   3  -8  -3  298.67   25.30
  -8  -3  -3  304.17   25.60
   8   3  -3  311.77   26.00
   8   3  -3  297.77   25.00
   8   3   3  297.87   22.40
  -3   8   3  307.37   22.70
   8   2  -3   26.90    7.50
  -2   8  -3    5.50    2.90
   8   2  -3    5.50    3.90
   2  -8  -3    0.00    8.90
  -2   8  -3    6.00    7.30
  -8  -2  -3   12.50    6.30
   2  -8  -3   10.90    7.20
   8   2  -3   24.10    5.50
  -8  -2  -3   16.40    5.50
   8   2   3    5.20    2.10
  -2   8   3    6.90    2.40
   8   1  -3  721.13   55.69
  -8  -1  -3  736.63   54.39
  -8  -1  -3  709.53   55.29
   8   1  -3  735.13   56.39
  -1   8  -3  662.73   52.59
  -8  -1  -3  732.73   53.39
   1  -8  -3  715.73   55.49
   8   1  -3  688.33   54.59
  -1   8   3  760.72   52.69
   8   1   3  720.03   52.49
  -8   0  -3   30.30    5.60
  -8   0  -3   14.90    4.00
   0  -8  -3   13.90    7.40
   8   0  -3   17.30    6.60
   0  -8  -3   11.40    5.90
   8   0  -3   15.40    8.30
   8   0  -3   18.00    7.20
   0   8  -3    8.00    6.90
  -8   0  -3   33.00    7.60
   8   0   3    5.80    2.50
   8  -1  -3  669.43   50.29
   8  -1  -3  673.43   52.89
  -1  -8  -3  695.43   52.49
   8  -1  -3  642.24   51.09
  -8   1  -3  639.04   50.89
  -8   1  -3  687.63   49.70
  -1  -8  -3  635.74   51.69
   1   8  -3  586.94   48.50
  -8   1  -3  643.44   49.40
   1   8   3  665.63   48.40
   8  -1   3  699.33   48.40
  -8   2  -3   12.20    4.20
  -2  -8  -3   10.90    7.30
  -2  -8  -3   14.00    8.50
  -8   2  -3   30.20    6.90
   8  -2  -3   10.80    4.40
   2   8  -3    5.80    3.80
   2   8  -3   11.10    5.90
   8  -2  -3   14.10    7.00
   8  -2  -3    8.00    7.30
  -8   2  -3   20.80    4.60
   2   8   3    8.20    2.60
   3   8  -3  302.87   25.20
   3   8  -3  346.07   28.30
  -3  -8  -3  321.77   26.90
   8  -3  -3  324.77   27.80
  -8   3  -3  328.27   27.20
   8  -3  -3  283.77   28.10
  -3  -8  -3  299.47   28.00
   3   8   3  366.16   25.00
   4   8  -3   30.80    5.80
  -4  -8  -3   29.20    8.70
   8  -4  -3   34.40   10.20
   8  -4  -3   44.90    8.50
  -4  -8  -3   37.60    7.90
  -8   4  -3   40.90    7.40
  -8   4  -3   15.00    6.90
   4   8  -3   37.00    7.60
   4   8   3   30.50    4.30
   8  -5  -3  128.59   16.30
   8  -5  -3  131.09   14.50
  -5  -8  -3  119.49   13.30
   5   8  -3  131.49   14.60
   5   8  -3  112.79   12.40
  -5  -8  -3  116.09   14.90
   5   8   3  135.49   12.10
  -8   5   3  155.48   11.90
  -6  -8  -3    5.90    4.90
   8  -6  -3    4.80    5.60
   6   8  -3    9.20    4.60
  -8   6  -3   12.00    8.10
   8  -6  -3    6.40    7.90
  -6  -8  -3    6.40    6.10
   6   8  -3    7.10    5.30
   6   8   3    7.40    2.80
  -8   6   3    7.00    3.00
   7   8  -3   69.29    9.30
   8  -7  -3   71.89   13.50
  -7  -8  -3   60.29   11.50
   7   8  -3   63.49   10.80
  -7  -8  -3   59.49    9.20
   8  -7  -3   69.29   10.40
   7   8   3   68.59    7.60
  -8   7   3   67.59    7.50
  -8  -8  -3   -2.80    6.30
  -8   8  -3    1.50    8.40
   8   8  -3    0.40    5.00
   8  -8  -3    0.90    8.00
   8   8  -3   -5.80    4.00
   8  -8  -3   -0.20    4.80
  -8  -8  -3    1.70    4.40
   8   8   3   -1.40    1.90
  -8   8   3   -1.00    2.10
   9   8  -3    2.60    8.00
  -9  -8  -3    9.10    4.80
   8  -9  -3    1.70    5.50
   9   8  -3    7.30    4.90
   8  -9  -3    2.20    6.80
  -8   9  -3    5.20    8.00
  -9  -8  -3   12.90    6.80
   9   8   3    4.20    2.40
  -8   9   3    5.50    2.70
   7  -9  -3    6.00    7.90
   9   7  -3    8.90    4.80
  -7   9  -3    5.00    9.50
  -9  -7  -3   19.70    6.00
   7  -9  -3   11.50    5.60
  -9  -7  -3    8.70    6.80
  -7   9   3   10.90    3.10
   9   7   3   12.30    3.10
  -9  -6  -3   28.90    6.00
   6  -9  -3   22.70    6.90
  -9  -6  -3   24.10    7.10
   9   6  -3   12.50    4.80
  -6   9  -3   12.20    9.50
   9   6  -3   25.20   10.30
   6  -9  -3   29.80    9.80
  -6   9   3   14.00    3.40
   9   6   3   19.80    3.80
   9   5  -3   24.30    6.90
  -9  -5  -3   20.30    7.90
  -9  -5  -3   28.70    6.50
   9   5  -3   25.50    9.80
   5  -9  -3   16.80    6.60
   5  -9  -3   16.40    7.00
  -5   9  -3    1.70    9.00
   9   5  -3   18.60    5.00
   9   5   3   20.90    3.70
  -5   9   3   14.80    3.40
   9   4  -3   13.50    5.10
  -4   9  -3    7.60    8.70
   9   4  -3   16.00    5.00
  -9  -4  -3   29.50    6.30
   9   4  -3   21.90    8.50
   4  -9  -3   25.40   10.50
   4  -9  -3   16.60    6.10
  -9  -4  -3   12.70    6.20
   9   4   3   14.70    3.30
  -4   9   3   17.00    3.30
   3  -9  -3    8.10    6.20
  -9  -3  -3   18.10    6.60
   3  -9  -3   18.50    8.20
   9   3  -3    7.20    3.60
   9   3  -3   24.90    8.60
   9   3  -3   17.30    5.50
  -3   9  -3    0.40    9.10
  -9  -3  -3   24.70    5.50
  -3   9   3    8.60    2.70
   9   3   3    9.20    2.60
  -9  -2  -3   49.60    9.00
   9   2  -3   50.39   10.10
   2  -9  -3   37.90    8.00
  -2   9  -3   37.70    5.50
   9   2  -3   50.99    8.10
   9   2  -3   50.49    8.50
   2  -9  -3   48.60   11.00
  -9  -2  -3   40.90    6.10
  -9  -2  -3   67.69    8.60
   9   2   3   55.29    6.00
  -9  -1  -3    7.10    3.70
   9   1  -3    7.60    6.40
   1  -9  -3   13.00    7.20
  -1   9  -3    9.50    8.10
   1  -9  -3   13.80    5.60
  -9  -1  -3   14.80    6.70
  -9  -1  -3   21.50    5.70
   9   1  -3    6.40    4.60
  -1   9  -3   11.10    3.20
   9   1  -3   20.10    8.00
   9   1   3    6.90    2.70
  -1   9   3    8.40    2.70
   9   0  -3   64.19   11.30
  -9   0  -3   77.39   11.60
  -9   0  -3   71.99    8.20
   0  -9  -3   58.99   11.50
   0   9  -3   61.89    7.20
   0  -9  -3   86.99   11.00
   9   0  -3   81.19    9.70
   9   0  -3   74.69   11.70
  -9   0  -3   83.89    9.40
   0   9   3   81.39    7.80
   9   0   3   77.39    7.80
   9  -1  -3   10.80    4.10
   9  -1  -3   17.30    7.50
   9  -1  -3    9.90    7.60
  -1  -9  -3    6.40    5.90
  -9   1  -3   20.10    7.60
  -1  -9  -3   12.90    6.00
  -9   1  -3   10.30    3.90
   1   9  -3    8.40    6.70
   1   9   3    9.90    3.00
   9  -2  -3   44.60    7.50
  -9   2  -3   48.30    7.90
  -2  -9  -3   30.60    7.90
   9  -2  -3   56.49   10.60
   2   9  -3   42.90    6.00
   2   9  -3   25.90    7.60
   9  -2  -3   44.20    9.40
  -9   2  -3   51.99    9.10
  -2  -9  -3   45.80    8.70
   2   9   3   45.60    6.20
  -3  -9  -3   17.90    6.30
   3   9  -3    9.20    3.60
  -3  -9  -3    9.00    6.40
   9  -3  -3   18.10    7.80
  -9   3  -3    9.80    5.40
  -9   3  -3   25.40    7.40
   9  -3  -3   18.00    7.30
   3   9  -3    7.10    5.10
  -9   4  -3   32.30    7.70
   4   9  -3   18.00    4.60
   9  -4  -3   22.10    8.40
  -4  -9  -3   24.50    6.50
  -9   4  -3   14.00    6.80
   4   9  -3   15.30    6.00
  -4  -9  -3   23.50    7.30
   9  -4  -3   15.90    7.10
   4   9   3   25.50    4.00
  -5  -9  -3   16.80    5.30
  -5  -9  -3   17.40    7.40
  -9   5  -3    5.60    6.50
   9  -5  -3   20.80    7.50
   9  -5  -3   25.40    9.90
   5   9  -3   12.70    5.90
   5   9  -3   19.70    4.80
   5   9   3   14.20    3.40
  -6  -9  -3   19.60    7.50
   9  -6  -3   24.20    8.90
   6   9  -3   22.20    5.80
  -6  -9  -3   16.00    5.30
   6   9  -3   13.40    6.20
   9  -6  -3   26.80    7.30
  -9   6  -3    4.70   10.50
   6   9   3   16.90    3.60
  -9   6   3   15.30    3.50
   9  -7  -3   18.00    6.90
  -9   7  -3    5.20    7.80
   9  -7  -3   13.30    8.00
  -7  -9  -3   10.60    6.50
   7   9  -3   15.10    5.60
   7   9  -3    6.90    5.50
  -7  -9  -3    8.70    4.80
  -9   7   3   14.60    3.30
   7   9   3   14.10    3.30
   9  -8  -3   10.00    7.30
   8   9  -3    6.90    5.80
  -8  -9  -3    8.90    5.10
   9  -8  -3    6.10    5.50
  -8  -9  -3   -1.20    5.10
   8   9  -3    6.20    4.70
  -9   8  -3   -1.10    8.80
  -9   8   3    8.70    3.10
   8   9   3    5.90    2.90
  -9  -9  -3   27.00    6.60
   9  -9  -3   14.70    7.10
  -9   9  -3    4.10    8.90
   9  -9  -3   18.90    9.70
   9   9  -3   18.90    7.40
  -9  -9  -3   11.30    6.70
   9   9  -3   15.00    5.60
   9   9   3   19.80    4.20
  -9   9   3   19.80    4.00
  10   9  -3    1.30    4.20
  -9  10  -3   -2.10    8.50
  10   9  -3    7.10    6.50
   9 -10  -3   -1.70    7.10
 -10  -9  -3   -3.20    5.90
   9 -10  -3    2.40    5.70
  -9  10   3    2.50    2.40
  10   9   3    1.60    2.80
   8 -10  -3    5.90    5.40
 -10  -8  -3    0.40    5.10
  -8  10  -3   -7.40    7.70
  10   8  -3    5.50    6.10
  10   8  -3   -1.80    4.00
   8 -10  -3   15.60    8.70
  -8  10   3    0.80    2.30
  10   8   3    0.90    2.30
  10   7  -3   16.20    6.40
 -10  -7  -3   14.00    6.90
   7 -10  -3   14.60    6.00
  10   7  -3   19.90    7.60
   7 -10  -3   12.60    7.20
  -7  10  -3    8.20    9.30
  10   7   3   16.70    3.50
  -7  10   3   14.20    3.40
  10   6  -3   12.40    5.00
 -10  -6  -3    6.30    5.60
   6 -10  -3    6.90    7.10
  -6  10  -3    5.60    9.20
   6 -10  -3   13.70    6.00
  10   6  -3   18.90    7.70
  10   6   3    9.00    3.00
  -6  10   3   11.60    3.10
   5 -10  -3  140.19   18.20
  10   5  -3  174.78   16.50
   5 -10  -3  147.69   16.50
  10   5  -3  163.28   18.00
 -10  -5  -3  154.58   17.00
  10   5   3  173.38   14.30
  -5  10   3  187.78   14.60
  10   4  -3   20.80    5.20
  10   4  -3   23.10    6.40
 -10  -4  -3   39.10    8.10
   4 -10  -3   25.20    7.70
  10   4  -3   30.10    9.40
  -4  10  -3    9.40    9.40
   4 -10  -3   20.00    7.50
  -4  10   3   23.90    4.00
  10   4   3   23.40    3.90
  10   3  -3  258.97   22.10
  10   3  -3  238.78   24.00
   3 -10  -3  280.37   26.00
   3 -10  -3  255.67   22.70
 -10  -3  -3  254.77   23.00
  10   3  -3  210.88   21.00
  10   3   3  249.88   20.00
  -3  10   3  278.97   20.30
  -2  10  -3   16.80    9.70
   2 -10  -3   32.60    8.30
  10   2  -3   32.70    6.90
  10   2  -3   37.60    7.60
  10   2  -3   34.80    8.70
   2 -10  -3   40.10    9.60
 -10  -2  -3   54.69    9.90
  -2  10   3   39.30    5.40
   1 -10  -3  266.47   26.20
 -10  -1  -3  280.87   25.60
  10   1  -3  269.97   25.30
  -1  10  -3  242.08   21.80
   1 -10  -3  331.47   25.60
 -10  -1  -3  289.57   23.00
  10   1  -3  287.47   26.70
  10   1  -3  321.57   24.90
  10   1   3  314.97   23.10
  -1  10   3  338.47   23.20
 -10   0  -3   15.20    3.80
   0 -10  -3   14.00    6.80
  10   0  -3   16.60    7.70
 -10   0  -3   23.00    6.40
  10   0  -3   12.60    6.70
  10   0  -3   16.40    5.20
   0  10  -3   13.50    8.30
   0 -10  -3   11.10    5.80
   0  10   3    8.30    2.60
  10   0   3    3.40    2.90
   1  10  -3  294.17   24.50
  10  -1  -3  270.07   27.90
  -1 -10  -3  361.36   27.90
  10  -1  -3  320.67   29.10
 -10   1  -3  341.77   26.10
  10  -1  -3  384.16   27.40
 -10   1  -3  355.26   28.40
  -1 -10  -3  291.27   28.40
  10  -2  -3   43.40    9.90
 -10   2  -3   74.29   10.40
  10  -2  -3   46.50   10.20
  -2 -10  -3   39.60    8.10
 -10   2  -3   48.70    7.90
  -2 -10  -3   32.10    9.80
   2  10   3   42.50    6.00
  -3 -10  -3  250.67   21.20
 -10   3  -3  243.18   21.60
   3  10  -3  210.28   18.90
   3  10  -3  281.87   23.30
  -3 -10  -3  216.18   22.00
  10  -3  -3  202.68   22.60
  10  -3  -3  249.97   22.70
  -4 -10  -3   38.90    8.10
   4  10  -3   23.80    4.70
  10  -4  -3   32.10   10.40
  10  -4  -3   21.40    7.30
 -10   4  -3   19.30    6.50
   4  10  -3   32.20    9.00
  -4 -10  -3   18.30    7.20
   4  10   3   23.60    4.00
  10  -5  -3  148.79   16.40
   5  10  -3  176.38   16.90
  -5 -10  -3  167.68   15.60
   5  10  -3  139.59   13.20
  10  -5  -3  139.19   17.80
  -5 -10  -3  133.29   16.30
  -6 -10  -3   11.20    6.10
  10  -6  -3   13.40    9.40
   6  10  -3    9.30    4.70
   6  10  -3   13.80    5.70
  10  -6  -3   17.90    7.30
  -6 -10  -3   23.20    6.40
 -10   6   3   16.00    3.50
   6  10   3   16.50    3.70
   7  10  -3   17.00    5.40
  10  -7  -3   20.80    9.80
  -7 -10  -3   12.30    6.40
   7  10  -3   19.10    6.40
  -7 -10  -3   10.50    5.60
 -10   7  -3    6.70    8.20
  10  -7  -3   20.10    7.10
   7  10   3   16.30    4.00
 -10   7   3   18.30    3.70
  10  -8  -3    3.20    4.90
  -8 -10  -3    7.00    7.00
  10  -8  -3    3.50    8.00
  -8 -10  -3    2.80    4.40
 -10   8  -3    0.10    8.30
   8  10  -3    0.30    4.50
   8  10  -3   17.00    5.60
 -10   8   3   -0.10    2.30
   8  10   3    2.50    2.70
   9  10  -3   -5.90    4.70
  -9 -10  -3    4.70    4.60
  10  -9  -3   -0.60    5.20
  -9 -10  -3    2.40    5.50
  10  -9  -3   -7.00    5.60
   9  10  -3    2.90    5.00
 -10   9  -3   10.40    9.10
   9  10   3   -0.20    2.50
 -10   9   3    0.50    2.40
  10 -10  -3    2.70    8.90
  10 -10  -3   -0.70    4.90
 -10 -10  -3   -1.30    4.70
 -10  10  -3    6.70    9.30
  10  10  -3   -9.40    5.40
  10  10  -3   -1.40    4.50
  10  10   3    3.00    2.80
 -10  10   3   -1.50    2.50
 -11 -10  -3    9.40    6.90
  11  10  -3   20.10    7.90
  10 -11  -3   15.80    5.90
 -10  11  -3    3.90    7.80
  10 -11  -3   21.60   10.10
  11  10  -3   20.50    6.50
  11  10   3   18.10    4.20
 -10  11   3   17.30    4.00
  11   9  -3   18.60    6.10
  -9  11  -3    2.70    8.20
 -11  -9  -3   30.70    9.30
  11   9  -3   26.80    7.90
   9 -11  -3   30.50   12.90
   9 -11  -3   21.50    6.80
  -9  11   3   22.50    4.50
  11   9   3   23.30    4.50
  11   8  -3   14.60    7.70
   8 -11  -3    1.60    4.90
  -8  11  -3    9.90   10.30
  11   8  -3    3.90    5.20
   8 -11  -3    0.50    6.10
 -11  -8  -3    5.30    5.80
  -8  11   3    2.10    2.50
  11   8   3    1.60    2.70
   7 -11  -3    6.30    7.20
   7 -11  -3   14.70    6.30
  -7  11  -3    6.20    8.20
  11   7  -3    6.60    4.80
 -11  -7  -3   11.70    6.40
  11   7  -3   15.70    7.80
  11   7   3   10.70    3.30
  -7  11   3    9.30    3.10
  11   6  -3   14.60    5.70
 -11  -6  -3   16.20    6.40
  -6  11  -3    6.70    8.40
   6 -11  -3    6.60    5.20
  11   6  -3   10.70    7.80
   6 -11  -3   10.00    8.20
  11   6   3    8.70    3.10
  -6  11   3   14.00    3.30
  11   5  -3    8.90    4.80
   5 -11  -3    6.50    6.40
  11   5  -3   -0.20    5.70
 -11  -5  -3   11.50    6.80
  11   5  -3   17.40    7.60
   5 -11  -3   11.50    5.70
  -5  11  -3   -0.20    7.90
  -5  11   3    6.60    2.70
  11   5   3    6.20    2.70
 -11  -4  -3   38.10    9.20
   4 -11  -3   32.10    7.40
  11   4  -3   27.80    8.50
  -4  11  -3   13.70   10.20
   4 -11  -3   30.90    9.20
  11   4  -3   33.20    6.70
  11   4   3   41.50    5.60
  -4  11   3   48.10    5.80
   3 -11  -3    9.20    5.80
 -11  -3  -3   12.40    6.70
  -3  11  -3    5.40    8.00
  11   3  -3   19.00    6.20
   3 -11  -3   15.20    6.20
  11   3  -3   23.60    8.50
  11   3  -3    6.40    4.10
  11   3   3    6.80    2.80
  -3  11   3    9.00    2.80
   2 -11  -3   27.40    6.70
  11   2  -3   28.10    7.20
  -2  11  -3    8.10    9.50
   2 -11  -3   22.40    7.20
  11   2  -3   28.90    6.80
 -11  -2  -3   31.20    7.40
  11   2  -3   25.70    8.80
  11   2   3   27.70    4.40
  -2  11   3   24.10    4.30
  11   1  -3   40.20    9.00
   1 -11  -3   39.30    8.30
 -11  -1  -3   52.99    9.40
   1 -11  -3   31.20    7.90
  11   1  -3   54.09    8.20
  11   1  -3   35.90    9.80
  -1  11   3   52.79    6.40
  11   1   3   61.19    6.90
 -11   0  -3    6.40    3.50
   0  11  -3    6.30    7.50
   0 -11  -3    4.40    5.30
  11   0  -3    6.60    4.60
   0 -11  -3    4.00    6.60
 -11   0  -3   25.20    8.80
  11   0  -3   21.20    8.50
  11   0  -3   11.40    6.90
  11   0   3    3.20    2.80
   0  11   3    5.90    2.70
 -11   1  -3   50.59    7.10
 -11   1  -3   37.90    8.60
  -1 -11  -3   51.99    9.00
  11  -1  -3   42.20   10.40
  11  -1  -3   49.40   10.60
  -1 -11  -3   31.40    8.40
   1  11   3   48.40    6.20
  11  -2  -3   39.90   10.20
  -2 -11  -3   27.40    8.50
   2  11  -3   10.80    7.40
   2  11  -3   20.80    5.00
  -2 -11  -3   30.50    7.10
 -11   2  -3   37.10    8.50
  11  -2  -3   37.50    9.70
 -11   2  -3   31.10    5.90
   2  11   3   42.70    5.50
  -3 -11  -3   14.00    7.20
   3  11  -3   20.20    7.10
 -11   3  -3    4.20    5.00
  11  -3  -3   14.10    7.60
   3  11  -3    0.40    3.70
  -3 -11  -3    7.60    5.50
  11  -3  -3    8.00    7.10
   3  11   3   10.70    3.10
   4  11  -3   34.40    8.80
 -11   4  -3   21.70    7.40
  -4 -11  -3   28.10    8.30
   4  11  -3   37.30    9.00
  11  -4  -3   32.30    9.50
  -4 -11  -3   35.80    7.30
  11  -4  -3   28.90   10.00
   4  11   3   53.59    6.20
   5  11  -3    4.30    4.40
  -5 -11  -3   14.60    5.00
  11  -5  -3   12.30    7.50
  -5 -11  -3   14.90    6.00
 -11   5  -3    3.90    6.80
  11  -5  -3    5.90    7.90
   5  11  -3    8.70    5.60
   5  11   3    9.00    3.10
 -11   6  -3   -1.80    7.30
  -6 -11  -3    7.50    6.00
   6  11  -3    3.70    4.30
  11  -6  -3   11.40    7.20
   6  11  -3   14.90    6.30
  11  -6  -3   17.20    9.90
  -6 -11  -3   16.00    5.60
 -11   6   3   15.90    3.60
   6  11   3   16.00    3.90
  -7 -11  -3   12.90    5.60
  -7 -11  -3    8.20    6.30
   7  11  -3   -2.10    4.90
  11  -7  -3    4.60    7.30
   7  11  -3    3.70    4.80
  11  -7  -3   18.90    6.80
 -11   7  -3    1.30    7.80
   7  11   3    7.60    3.30
 -11   7   3   10.00    3.20
  11  -8  -3    4.10    5.50
   8  11  -3    3.30    5.00
   8  11  -3    2.80    5.20
 -11   8  -3   -2.00    7.70
  -8 -11  -3   10.70    5.70
  -8 -11  -3    2.10    5.70
  11  -8  -3    0.40    7.60
 -11   8   3    4.60    3.00
   8  11   3    3.20    3.00
 -11   9  -3    6.00    8.70
   9  11  -3   25.40    7.00
  -9 -11  -3   17.80    8.60
   9  11  -3   22.10    6.20
  11  -9  -3   25.00    7.20
  11  -9  -3    8.20    7.30
 -11   9   3   29.50    5.20
   9  11   3   23.10    4.60
  11 -10  -3   20.40   10.00
  10  11  -3    8.30    6.30
 -10 -11  -3   12.80    6.40
 -11  10  -3    0.70    9.00
  11 -10  -3   29.50    7.90
  10  11  -3   14.70    5.50
 -11  10   3   15.10    3.90
  10  11   3   17.50    4.30
  11 -11  -3   26.90    7.40
 -11 -11  -3   30.60    8.10
  11 -11  -3   27.10   11.00
  11  11  -3   25.10    8.20
  11  11  -3   24.30    6.90
 -11  11   3   24.50    4.80
  11  11   3   24.70    4.80
  12  11  -3  167.58   16.60
  12  11  -3  131.39   17.60
 -12 -11  -3  111.69   15.80
  11 -12  -3  130.49   19.10
  11 -12  -3  166.48   17.40
  12  11   3  161.38   14.70
 -11  12   3  156.68   14.40
  12  10  -3    4.20    5.30
  10 -12  -3   14.30    9.60
 -12 -10  -3   10.90    7.20
 -10  12  -3   -8.90    9.20
  10 -12  -3    7.80    5.50
  12  10  -3    0.30    6.70
  12  10   3    2.60    3.10
 -10  12   3    0.80    2.70
   9 -12  -3   17.90    6.90
  12   9  -3   11.80    8.10
   9 -12  -3   17.60    9.30
  12   9  -3    7.20    4.70
 -12  -9  -3   10.00    6.60
  -9  12  -3    2.80   10.00
  12   9   3   10.00    3.50
  -9  12   3    4.30    2.80
  -8  12  -3    0.90    8.90
  12   8  -3   -4.10    3.80
  12   8  -3    9.70    7.10
   8 -12  -3    5.40    4.90
 -12  -8  -3    0.50    5.80
   8 -12  -3    7.10    7.30
  -8  12   3   -0.60    2.30
  12   8   3   -0.70    2.60
  12   7  -3   17.10    5.30
  -7  12  -3    4.80    8.70
  12   7  -3   15.40    7.70
 -12  -7  -3    8.30    6.00
   7 -12  -3    7.50    5.20
   7 -12  -3    3.00    8.10
  -7  12   3   13.50    3.50
  12   7   3   13.90    3.40
  12   6  -3    0.00    3.40
  -6  12  -3   -0.40    8.90
   6 -12  -3    4.30    5.40
  12   6  -3   12.10    7.50
 -12  -6  -3    3.20    6.30
   6 -12  -3    3.00    7.00
  -6  12   3    0.90    2.20
  12   6   3    3.40    2.70
  12   5  -3   70.09    9.50
   5 -12  -3   63.29    9.90
   5 -12  -3   49.40   11.90
 -12  -5  -3   41.50    8.70
  12   5  -3   48.70   10.80
  12   5   3   71.79    7.50
  -5  12   3   68.09    7.50
  -4  12  -3    3.40    7.80
   4 -12  -3    4.20    5.30
  12   4  -3    6.00    7.90
   4 -12  -3    4.10    5.00
  12   4  -3    7.00    6.00
 -12  -4  -3    8.90    6.50
  12   4  -3    1.60    3.30
  -4  12   3    2.70    2.40
  12   4   3    2.30    2.50
   3 -12  -3   46.30   11.50
  12   3  -3   49.99    9.20
  12   3  -3   38.90   10.70
 -12  -3  -3   48.90    9.10
   3 -12  -3   52.89    9.40
  12   3  -3   68.49    9.10
  12   3   3   72.09    7.60
  -3  12   3   71.19    7.40
  12   2  -3    4.90    7.50
  12   2  -3    4.10    5.70
  -2  12  -3    0.40    7.80
   2 -12  -3    9.40    6.70
  12   2  -3    9.90    3.70
 -12  -2  -3   15.90    6.90
   2 -12  -3    1.80    5.30
  12   2   3    5.30    2.90
  -2  12   3    3.90    2.50
 -12  -1  -3  105.19   12.90
  12   1  -3  103.39   11.20
   1 -12  -3   89.79   11.80
  12   1  -3   73.19   12.40
   1 -12  -3   72.09   13.60
  12   1  -3  101.09   14.70
  12   1   3  103.29   10.00
  -1  12   3  105.09    9.80
 -12   0  -3   29.30    6.50
  12   0  -3   33.40    8.80
 -12   0  -3   48.50    9.30
  12   0  -3   48.20   11.00
   0 -12  -3   44.20    8.10
   0 -12  -3   31.70    8.90
   0  12   3   44.00    6.00
 -12   1  -3   83.09    9.80
 -12   1  -3   92.29   11.80
  -1 -12  -3  100.99   11.50
  12  -1  -3   75.89   12.80
  12  -1  -3   92.49   13.70
  -1 -12  -3   56.59   11.70
   1  12   3  113.19    9.50
  -2 -12  -3    3.90    6.10
  -2 -12  -3    2.50    5.30
  12  -2  -3   19.10    8.50
 -12   2  -3    5.80    4.10
  12  -2  -3    6.10    7.40
   2  12  -3    3.50    6.00
   2  12   3    5.10    2.50
  12  -3  -3   52.59   10.80
  12  -3  -3   43.30   10.60
  -3 -12  -3   48.80   10.10
  -3 -12  -3   77.49    9.90
  12  -4  -3   10.10    8.60
  -4 -12  -3    3.30    4.70
 -12   4  -3   11.90    5.80
  -4 -12  -3    8.50    5.40
   4  12  -3    7.90    6.10
  12  -4  -3   11.50    7.70
   4  12   3    4.30    2.90
 -12   5  -3    2.80   10.80
  12  -5  -3   49.10    9.80
  12  -5  -3   40.80   11.20
  -5 -12  -3   30.30    7.40
  -6 -12  -3    8.10    4.80
   6  12  -3    5.70    5.40
  12  -6  -3    7.00    7.70
  12  -6  -3    5.00    6.00
   6  12  -3   -2.60    4.90
  -6 -12  -3    3.30    5.00
 -12   6  -3   -0.70    7.30
 -12   6   3    0.50    2.40
   6  12   3    3.60    2.70
 -12   7  -3    3.50    7.80
  12  -7  -3   11.70    6.20
   7  12  -3   13.90    6.00
  12  -7  -3   25.00   10.50
  -7 -12  -3    3.10    4.80
  -7 -12  -3   29.60    7.30
   7  12  -3    8.40    5.50
 -12   7   3   18.70    4.00
   7  12   3   18.20    4.00
  -8 -12  -3    6.50    5.00
  12  -8  -3    1.30    7.30
  12  -8  -3    1.40    5.80
   8  12  -3   -9.00    5.40
   8  12  -3    8.00    5.10
 -12   8  -3   -6.00    7.70
  -8 -12  -3    6.80    6.80
   8  12   3    2.20    2.90
 -12   8   3   -2.20    2.10
   9  12  -3   17.00    6.50
   9  12  -3    8.10    6.60
  12  -9  -3   18.00    6.90
  -9 -12  -3   11.30    7.10
 -12   9  -3   14.40   10.50
  12  -9  -3    4.00    8.60
 -12   9   3    6.00    3.10
   9  12   3   11.80    3.60
  10  12  -3    2.40    5.20
  12 -10  -3    0.10    8.50
  12 -10  -3   13.70    7.20
 -12  10  -3    7.30    9.70
 -10 -12  -3    2.80    6.20
  10  12  -3   10.00    7.00
  10  12   3    1.70    3.00
 -12  10   3    0.10    2.40
  11  12  -3  173.68   17.20
  11  12  -3  115.69   16.40
  12 -11  -3  165.58   17.60
  12 -11  -3  123.99   19.50
 -12  11   3  165.08   15.00
  11  12   3  175.08   15.30
  12  12  -3   -7.90    7.00
 -12 -12  -3   13.50    8.30
  12 -12  -3   11.60   10.30
 -12  12  -3   -1.20    9.20
  12 -12  -3    2.50    5.60
  12  12  -3   12.20    6.20
  12  12   3    6.20    4.00
 -12  12   3    4.30    3.30
  12 -13  -3   49.30   15.80
  12 -13  -3   38.50    9.00
  13  12  -3   30.00    9.40
 -12  13  -3    4.00   13.10
 -13 -12  -3   24.40    9.10
  13  12  -3   48.50    8.50
  13  12   3   42.40    7.00
 -12  13   3   35.80    6.10
 -13 -11  -3   23.20    8.50
  13  11  -3   16.00    6.40
  13  11  -3    5.70    7.50
  11 -13  -3   15.10   10.40
  11 -13  -3    8.50    7.40
 -11  13  -3   -6.30    9.00
  13  11   3   17.20    4.70
 -11  13   3    7.80    3.90
  13  10  -3  148.19   15.00
  10 -13  -3  105.89   17.20
 -13 -10  -3  109.69   15.20
  10 -13  -3  133.69   15.50
  13  10  -3   98.39   15.30
 -10  13   3  129.29   13.00
  13  10   3  146.69   13.40
   9 -13  -3   20.80    9.60
  13   9  -3    7.70    7.60
  13   9  -3   12.70    5.10
   9 -13  -3   11.20    6.40
  -9  13  -3   -3.20    9.90
 -13  -9  -3    9.90    6.90
  13   9   3   13.60    3.80
  -9  13   3   11.50    3.90
 -13  -8  -3   43.20    9.80
  13   8  -3   34.50    6.90
   8 -13  -3   33.10    8.20
  13   8  -3   39.40    9.40
   8 -13  -3   25.20    8.90
  -8  13   3   52.09    6.80
  13   8   3   38.20    6.00
   7 -13  -3    8.00    5.50
  -7  13  -3    3.20    9.40
 -13  -7  -3    3.50    5.90
  13   7  -3    6.60    3.80
  13   7  -3   11.00    7.10
   7 -13  -3    3.20    7.00
  -7  13   3    2.30    2.30
  13   7   3    2.30    2.70
  13   6  -3   39.40    7.50
  13   6  -3   45.10   11.80
   6 -13  -3   36.20    8.00
   6 -13  -3   45.50   11.30
 -13  -6  -3   44.30    9.70
  -6  13   3   56.59    7.10
  13   6   3   55.29    7.10
   5 -13  -3    1.30    6.20
   5 -13  -3    1.70    4.50
  -5  13  -3    8.10   11.10
  13   5  -3    3.40    7.20
 -13  -5  -3    8.70    6.00
  13   5  -3    6.60    4.30
  13   5   3    5.50    2.60
  -5  13   3    5.80    2.70
  13   4  -3   11.20    7.70
  13   4  -3   20.30    5.60
 -13  -4  -3   21.10    6.10
   4 -13  -3   12.50    5.50
  13   4  -3    5.20    6.40
  -4  13  -3    3.90    8.00
   4 -13  -3   15.80    7.90
  13   4   3   12.30    3.60
  -4  13   3   10.40    3.20
 -13  -3  -3   21.50    7.70
  13   3  -3    5.40    6.40
   3 -13  -3   15.50    7.50
  13   3  -3   11.20    4.20
  13   3  -3    8.20    6.80
  -3  13  -3    5.90    8.60
   3 -13  -3    9.30    5.30
  13   3   3    8.50    2.90
  -3  13   3    9.50    2.80
  13   2  -3   24.00    8.10
   2 -13  -3   17.40    7.00
 -13  -2  -3   36.00    7.90
  13   2  -3   37.70   10.50
  13   2  -3   37.30    7.00
   2 -13  -3   41.60    8.60
  -2  13   3   42.00    6.00
  13   2   3   49.99    6.80
  -1  13  -3    5.60    7.90
  13   1  -3    6.70    8.10
  13   1  -3    3.90    6.60
   1 -13  -3    4.90    4.90
 -13  -1  -3   11.30    6.20
   1 -13  -3    8.90    5.80
  13   1   3   12.40    3.40
  -1  13   3    6.40    2.80
  13   0  -3   -0.40    6.40
   0 -13  -3    4.70    5.60
   0 -13  -3   -2.30    5.40
  13   0  -3   10.80    7.90
   0  13  -3    4.30    7.40
   0  13   3    0.80    2.40
 -13   1  -3    9.80    4.50
  -1 -13  -3    3.80    5.80
  13  -1  -3   22.20    8.70
   1  13  -3    2.40   12.60
  13  -1  -3   18.00    7.60
  -1 -13  -3   13.20    6.50
   1  13   3    8.10    3.20
  -2 -13  -3   18.70    7.00
  13  -2  -3   30.30   10.10
 -13   2  -3   25.90    5.40
  -2 -13  -3   49.30    8.40
  13  -2  -3   36.40   10.00
  13  -3  -3   13.50    8.10
  13  -3  -3    5.90    7.10
  -3 -13  -3   14.00    5.70
  -3 -13  -3   20.00    6.70
   3  13  -3    3.90    5.50
 -13   3  -3   -1.70    4.90
   3  13   3   11.30    3.30
 -13   4  -3    7.00    5.70
  -4 -13  -3   31.00    7.20
  -4 -13  -3    7.50    6.00
   4  13  -3   14.50    6.10
  13  -4  -3   19.40   10.00
  13  -4  -3   15.60    8.40
   4  13   3   16.40    3.70
   5  13  -3    7.20    5.30
  -5 -13  -3    3.40    4.90
  13  -5  -3    6.70    7.30
 -13   5  -3    3.50    6.20
  -5 -13  -3    3.00    4.30
  13  -5  -3    8.60    7.30
   5  13   3    4.60    3.00
   6  13  -3   35.50    8.10
  13  -6  -3   28.70   10.00
  -6 -13  -3   17.80    6.70
  -6 -13  -3   49.00    8.50
  13  -6  -3   32.30    9.00
   6  13   3   56.49    7.10
   7  13  -3    6.90    5.50
  13  -7  -3    7.50    7.80
 -13   7  -3   -0.70    7.90
  13  -7  -3    2.50    5.90
  -7 -13  -3   -0.70    3.10
  -7 -13  -3    8.60    5.50
 -13   7   3    4.10    2.60
   7  13   3    6.30    3.20
  -8 -13  -3   41.40   10.50
  13  -8  -3   22.20    9.80
  13  -8  -3   39.60    9.40
   8  13  -3   35.50    8.50
   8  13   3   60.89    8.00
 -13   8   3   58.99    7.40
   9  13  -3   11.10    5.50
 -13   9  -3    4.10    8.90
  13  -9  -3    7.60    8.20
  -9 -13  -3    2.90    6.10
   9  13  -3   -5.10    8.60
  13  -9  -3   12.80    6.70
   9  13   3    7.70    3.40
 -13   9   3   13.80    4.20
  13 -10  -3   88.49   18.60
 -10 -13  -3  100.09   15.00
  10  13  -3  136.89   15.80
  13 -10  -3  133.09   16.50
  10  13   3  169.68   14.30
 -13  10   3  156.78   13.90
  13 -11  -3    6.50    7.00
  11  13  -3    5.20    8.30
 -13  11  -3    0.90    9.30
  11  13  -3    7.50    6.00
  13 -11  -3   10.20    7.40
 -11 -13  -3   15.70    8.40
  11  13   3   16.80    4.70
 -13  11   3   11.40    4.30
  13 -12  -3   15.90    8.40
 -12 -13  -3   29.30    9.40
  13 -12  -3   36.80    9.80
 -13  12  -3   12.60   10.50
  12  13  -3   20.20   10.00
  12  13  -3   42.30    8.70
 -13  12   3   36.30    6.20
  12  13   3   34.40    6.30
  13 -13  -3    9.20    6.40
  13 -13  -3    7.70    8.10
  13  13  -3   -7.60    9.30
  13  13  -3   12.60    7.20
 -13  13  -3   -4.60   10.30
 -13 -13  -3   -5.70    7.20
 -13  13   3    7.90    3.80
  13  13   3    6.80    3.60
  13 -14  -3   76.69   17.40
 -14 -13  -3   88.09   14.30
  14  13  -3  103.99   13.20
  13 -14  -3  125.09   15.30
  14  13  -3   67.09   13.40
  14  13   3  115.79   12.30
  14  12  -3   14.50    6.20
  12 -14  -3   10.20    7.80
  14  12  -3   -5.10    8.10
  12 -14  -3    6.40    8.40
 -12  14  -3   -5.20    9.00
 -14 -12  -3   15.40   10.60
 -12  14   3    7.40    3.80
  14  12   3    7.50    3.80
  11 -14  -3   42.70   13.10
  14  11  -3   34.20    8.10
 -14 -11  -3   29.70    8.80
  11 -14  -3   33.40    9.00
  14  11  -3   32.60   10.00
 -11  14  -3   12.50   12.70
  14  11   3   27.70    5.80
 -11  14   3   37.50    6.30
  14  10  -3   -8.10    6.80
 -14 -10  -3   12.20    7.20
 -10  14  -3   -9.10    8.00
  14  10  -3   -6.80    4.10
  10 -14  -3    4.20    7.00
  14  10   3    0.00    4.80
 -14  -9  -3   48.70   10.00
  14   9  -3   49.00    9.60
   9 -14  -3   34.90   10.70
   9 -14  -3   85.99   12.10
  14   9  -3   59.19   12.30
  14   9   3   59.59    8.40
   8 -14  -3    1.00    5.90
  14   8  -3    2.00    7.00
 -14  -8  -3    9.60    7.40
  -8  14  -3    2.50    8.80
   8 -14  -3   -0.80    5.70
  14   8  -3   -5.30    3.30
  14   8   3    3.60    3.30
  -8  14   3   -0.80    2.10
   7 -14  -3    1.90    5.30
 -14  -7  -3    2.80    5.80
  14   7  -3    3.40    3.70
  14   7  -3   -2.90    7.40
  -7  14  -3    1.50    9.70
   7 -14  -3   -2.20    6.60
  14   7   3    1.70    3.00
  -7  14   3   -3.20    2.10
   6 -14  -3    3.00    5.60
  14   6  -3    1.40    3.30
  -6  14  -3   10.30    9.80
  14   6  -3    7.30    7.70
   6 -14  -3    5.90    7.30
 -14  -6  -3   13.70    7.20
  14   6   3    2.20    2.80
  -6  14   3    1.90    2.60
  14   5  -3   10.90    8.30
 -14  -5  -3    5.90    6.00
   5 -14  -3   -0.50    5.30
  -5  14  -3    0.00    9.20
  14   5  -3    4.20    3.50
   5 -14  -3    5.40    7.20
  14   5   3    7.20    2.80
  14   4  -3    2.40    6.80
 -14  -4  -3   12.40    6.90
  -4  14  -3   -2.90    8.20
  14   4  -3    9.70    4.30
   4 -14  -3    8.80    5.50
  14   4  -3    7.90    7.30
   4 -14  -3    1.10    6.30
  14   4   3    1.60    2.80
  -4  14   3    6.40    3.00
   3 -14  -3   13.70    6.90
  -3  14  -3    2.50    8.50
   3 -14  -3   40.30    7.50
  14   3  -3   23.10    9.40
  14   3  -3   36.80    7.10
 -14  -3  -3   26.70    7.40
  14   3  -3   17.20    7.70
  -3  14   3   23.10    4.40
  14   3   3   29.20    4.90
   2 -14  -3    6.00    5.50
  14   2  -3   11.60    7.20
   2 -14  -3    7.90    6.30
  14   2  -3   10.80    6.80
  -2  14  -3   -6.60    8.10
  14   2   3   15.40    4.00
  -2  14   3   15.10    3.80
  14   1  -3    0.80    6.00
  -1  14  -3   -5.10    7.40
   1 -14  -3    8.40    5.80
   1 -14  -3    3.30    4.80
  14   1  -3   10.80    8.40
  -1  14   3    2.60    2.30
   0  14  -3   -3.70    7.50
  14   0  -3   -0.20    6.20
  14   0  -3    4.80    7.00
   0 -14  -3   -2.40    3.90
   0 -14  -3   -2.90    4.80
   0  14   3   -0.10    2.10
  14  -1  -3    5.40    7.00
  -1 -14  -3    0.70    4.60
  14  -1  -3    1.30    6.70
  -1 -14  -3    8.80    5.50
   1  14  -3    1.80    7.30
   1  14   3    2.20    2.50
  -2 -14  -3   20.90    6.50
  -2 -14  -3    8.70    5.50
   2  14  -3    1.00    6.50
 -14   2  -3   14.50    5.20
  14  -2  -3   16.40    8.90
  14  -2  -3   16.80    8.20
   2  14   3   20.00    3.90
  14  -3  -3   23.50    9.50
  14  -3  -3   36.40   10.40
  -3 -14  -3   16.80    6.20
 -14   3  -3   23.20    6.10
  -3 -14  -3   34.10    7.30
   3  14  -3   11.30    7.60
  14  -4  -3    8.60    7.40
 -14   4  -3   -0.20    5.90
  14  -4  -3    2.70    7.20
   4  14  -3    9.30    6.80
  -4 -14  -3    7.50    4.70
  -4 -14  -3    3.40    3.90
   4  14   3    3.10    2.80
 -14   5  -3   10.60    6.90
   5  14  -3    4.60    5.10
  14  -5  -3   10.70    8.00
  14  -5  -3    8.10    8.60
  -5 -14  -3    9.50    5.10
  -5 -14  -3    1.10    3.70
   5  14   3    6.20    3.10
  -6 -14  -3    8.30    5.20
  14  -6  -3    2.30    7.10
 -14   6  -3    1.20    7.50
  14  -6  -3   -5.40    8.10
   6  14  -3    9.00    5.30
  -6 -14  -3   -0.30    3.30
   6  14   3    8.50    3.10
 -14   6   3   -2.10    2.30
 -14   7  -3   -2.80    7.40
  14  -7  -3   10.70    9.00
  14  -7  -3    1.40    6.40
  -7 -14  -3   -0.30    3.40
   7  14  -3    1.40    4.40
  -7 -14  -3    6.50    5.30
   7  14   3    5.80    3.50
 -14   7   3    1.90    2.70
   8  14  -3    4.10    5.60
 -14   8  -3   -8.60    7.80
  14  -8  -3    6.80    7.10
  -8 -14  -3    2.90    6.50
  14  -8  -3    0.20    7.50
 -14   8   3   -1.90    2.00
   8  14   3    1.30    3.00
  14  -9  -3   47.50   10.40
   9  14  -3   64.89   10.70
  -9 -14  -3   35.30    9.80
  14  -9  -3   39.50   11.80
   9  14   3   62.99    8.50
 -14   9   3   35.20    6.50
  14 -10  -3    8.30    6.30
  10  14  -3    1.40    5.50
 -14  10  -3    7.30    8.70
  14 -10  -3   -0.80    7.50
 -10 -14  -3    6.80    7.40
  14 -11  -3   30.10   12.90
 -11 -14  -3   35.30    9.70
 -14  11  -3    4.60    9.60
  14 -11  -3   24.20    9.30
  11  14  -3   38.40    8.40
  11  14   3   25.10    5.50
 -14  11   3   25.30    5.30
 -12 -14  -3    5.00    8.60
  14 -12  -3    4.10    7.30
  12  14  -3    3.60    7.80
 -14  12  -3   -0.10   10.90
  14 -12  -3    3.30   10.10
 -14  12   3    3.30    3.50
  12  14   3    7.60    4.30
 -13 -14  -3   71.29   13.70
  13  14  -3  114.79   14.70
  14 -13  -3   81.49   18.90
  14 -13  -3  104.19   15.20
 -14  13   3  119.99   12.30
  13  14   3  129.69   13.00
  14  14  -3   10.20    7.50
 -14 -14  -3   -6.90    8.30
  14 -14  -3    8.20    8.20
 -14  14  -3    4.90    9.40
  14 -14  -3    5.40    8.20
  14  14   3   -2.00    3.10
 -14  14   3   -0.50    3.20
  14 -15  -3   22.10   10.90
 -14  15  -3    6.70   11.60
  15  14  -3   10.00    7.00
  14 -15  -3   24.80    9.60
 -14  15   3   27.40    5.50
  15  14   3   28.10    5.60
  13 -15  -3   -2.70    7.00
 -15 -13  -3   -2.70    8.90
  15  13  -3   -7.60    5.10
  13 -15  -3    3.60    9.40
  15  13  -3    5.00   10.70
 -13  15  -3    3.50   11.70
  15  13   3    3.50    3.60
 -13  15   3   -0.80    3.30
  12 -15  -3   64.09   12.20
  15  12  -3   66.69   11.30
 -15 -12  -3   71.39   14.10
  12 -15  -3   54.69   14.30
 -12  15   3   79.99    9.90
  15  12   3   87.79   10.80
 -15 -11  -3   10.30    8.30
  15  11  -3   -7.20    8.10
  11 -15  -3   -5.80    7.00
  11 -15  -3   10.90    7.90
 -11  15  -3   -0.40    8.80
  15  11  -3    4.10    5.50
  15  11   3    5.20    3.40
 -11  15   3    5.90    3.40
  15  10  -3   34.80    7.80
 -10  15  -3   10.60   10.00
  10 -15  -3   37.30   11.00
  15  10  -3   32.20    9.80
 -15 -10  -3   43.90   10.30
  10 -15  -3   44.90   10.40
  15  10   3   59.89    8.10
 -10  15   3   30.50    5.50
  15   9  -3    3.40    4.70
  15   9  -3   -0.10    7.40
   9 -15  -3   -0.20    5.30
 -15  -9  -3   10.50    7.30
   9 -15  -3   11.70    6.60
  -9  15  -3   -5.40   11.10
  -9  15   3    0.60    2.90
  15   9   3    6.20    4.20
   8 -15  -3  107.09   13.70
  15   8  -3  106.29   12.20
 -15  -8  -3   72.39   13.40
  15   8  -3   67.99   13.40
  15   8   3  112.49   11.30
  -8  15   3   99.19   11.10
   7 -15  -3    5.80    6.00
   7 -15  -3    2.40    6.70
  15   7  -3    2.50    4.10
  -7  15  -3    6.60    9.00
  15   7  -3   -1.20    7.20
 -15  -7  -3    7.50    6.80
  -7  15   3   -2.90    2.30
  15   7   3    4.40    3.50
  15   6  -3   29.20    6.70
 -15  -6  -3   39.20    9.50
  -6  15  -3    4.60    9.60
   6 -15  -3   22.20    7.20
  15   6  -3   15.10    9.60
   6 -15  -3   22.80    9.10
  -6  15   3   26.70    4.60
  15   6   3   30.70    5.60
  15   5  -3    3.50    6.70
   5 -15  -3    1.30    5.50
  -5  15  -3    3.60    8.20
   5 -15  -3   11.10    6.00
  15   5  -3    8.60    4.40
 -15  -5  -3   21.40    7.60
  -5  15   3    7.30    3.30
  15   5   3   11.30    3.50
  15   4  -3   20.70    8.30
   4 -15  -3   19.20    7.30
   4 -15  -3   38.90    7.80
  -4  15   3   54.39    6.70
  15   4   3   36.60    5.90
   3 -15  -3    8.80    6.20
  15   3  -3    1.00    7.10
  15   3  -3    8.10    7.50
   3 -15  -3    4.90    6.20
  -3  15  -3   -5.70    8.30
  -3  15   3    6.00    3.00
  15   3   3   11.40    3.50
  15   2  -3   -6.90    7.00
  -2  15  -3   -0.20    7.10
  15   2  -3    0.70    7.10
   2 -15  -3    0.90    4.20
   2 -15  -3    4.00    5.80
  -2  15   3    1.20    2.70
  -1  15  -3   -2.90    7.80
  15   1  -3    0.90    6.70
   1 -15  -3    3.40    5.40
  15   1  -3   10.20    7.40
   1 -15  -3    6.80    4.60
  -1  15   3   -0.70    2.40
  15   0  -3    2.70    6.90
   0 -15  -3    4.90    5.50
   0 -15  -3   -1.80    3.70
   0  15  -3    2.40    8.50
  15   0  -3    7.70    7.70
   0  15   3    4.30    2.80
  -1 -15  -3    1.00    5.00
  -1 -15  -3    2.90    5.00
   1  15  -3    1.90    7.60
  15  -1  -3    3.00    7.50
  15  -1  -3   -2.10    6.50
   1  15   3   -2.60    2.20
  -2 -15  -3    2.80    4.90
  15  -2  -3   10.70    8.50
   2  15  -3   -1.90    5.80
  -2 -15  -3    1.60    4.60
  15  -2  -3    0.30    7.20
   2  15   3    3.40    2.80
 -15   3  -3    7.60    6.90
   3  15  -3    3.40    7.20
  -3 -15  -3    4.20    5.10
  -3 -15  -3    5.80    4.20
  15  -3  -3    8.50    7.90
  15  -3  -3    6.90    7.80
   3  15   3   13.10    3.50
  15  -4  -3   31.50    9.80
  -4 -15  -3   48.00    8.80
  15  -4  -3   42.80   11.40
   4  15  -3   39.80   10.40
  15  -5  -3   16.40    9.90
  15  -5  -3    6.10    7.20
 -15   5  -3   -4.10    6.80
  -5 -15  -3    2.40    3.70
   5  15  -3    9.00    6.10
  -5 -15  -3   17.20    6.30
 -15   5   3   13.50    3.80
   5  15   3   13.90    3.90
   6  15  -3   32.00    8.00
  15  -6  -3   27.80    9.90
  15  -6  -3   16.20    9.10
  -6 -15  -3   34.30    8.20
   6  15   3   33.80    5.80
 -15   6   3   52.59    6.70
  -7 -15  -3   -8.70    7.10
   7  15  -3    6.70    5.40
  15  -7  -3    7.20    7.90
 -15   7  -3   -5.90    7.70
  15  -7  -3    3.10    8.90
   7  15   3    4.40    3.40
 -15   7   3    0.90    2.50
  15  -8  -3   83.79   16.10
  -8 -15  -3   57.19   12.20
   8  15  -3   93.39   13.20
  15  -8  -3   72.19   12.80
   9  15  -3    9.60    6.10
  -9 -15  -3    0.90    6.30
 -15   9  -3   -3.20    7.90
 -15   9   3    5.30    3.50
   9  15   3    7.30    3.90
  10  15  -3   35.00    9.30
  15 -10  -3   37.80   10.10
  15 -10  -3   29.10   11.00
 -10 -15  -3   30.70    9.30
  10  15   3   31.40    5.80
 -15  10   3   32.80    5.60
  15 -11  -3   12.00   11.10
 -11 -15  -3    3.90   10.30
  15 -11  -3   11.30    8.40
  11  15  -3   12.80    6.90
  11  15   3   10.30    4.20
 -15  11   3    6.20    3.60
 -15  12  -3   20.60   11.70
  15 -12  -3   61.59   11.30
 -12 -15  -3   49.20   12.40
  12  15  -3   94.09   13.10
  15 -12  -3   54.89   14.90
 -15  12   3   85.49    9.60
 -13 -15  -3   -6.40    8.10
  15 -13  -3    5.00   10.40
  13  15  -3   -0.30    6.70
  15 -13  -3    2.50    7.90
 -15  13  -3   -6.40    9.30
 -15  13   3   -0.60    3.20
  13  15   3    4.70    3.80
  14  15  -3   43.40    9.60
 -14 -15  -3   16.40   10.00
  15 -14  -3   27.70    9.80
  15 -14  -3   38.30   13.30
 -15  14  -3    9.80   11.10
 -15  14   3   26.90    5.50
  14  15   3   27.50    5.50
  15 -15  -3  -10.20    8.30
  15 -15  -3    5.10    8.00
 -15  15  -3   -9.20    9.80
  15  15   3   -4.20    3.20
 -15  15   3    0.70    3.20
  15 -16  -3   25.50   13.00
  15 -16  -3   24.70   10.50
 -15  16  -3   -6.10   11.80
  16  15   3   19.40    5.10
 -15  16   3   16.40    4.30
  14 -16  -3   -1.80    8.20
  16  14  -3   -5.30    8.10
 -14  16  -3   -0.50   11.60
  14 -16  -3   -3.90    8.20
 -14  16   3   -2.70    2.70
  16  14   3   -2.60    3.80
  16  13  -3    8.60   11.10
 -13  16  -3    6.00   11.30
  16  13  -3   19.30    7.60
  13 -16  -3   39.60    9.90
  13 -16  -3   13.40    8.00
 -13  16   3   25.70    5.30
  16  13   3   24.50    5.40
  16  12  -3  -11.40    8.10
  12 -16  -3    8.40    8.30
  16  12  -3    1.20    5.60
 -12  16  -3    0.50   11.10
  12 -16  -3    4.10    8.30
 -12  16   3   -0.80    3.10
  16  12   3    3.80    3.90
  16  11  -3   12.40    8.80
  11 -16  -3   47.20   10.40
  16  11  -3   23.50    7.00
  11 -16  -3   29.70   11.50
 -11  16  -3    6.80   12.40
 -11  16   3   29.80    5.80
  16  11   3   31.00    6.30
  16  10  -3   -2.60    8.20
 -10  16  -3    2.50   11.70
  10 -16  -3   -4.10    7.00
  10 -16  -3   -2.40    6.40
  16  10   3   -1.50    2.90
 -10  16   3   -4.00    2.90
   9 -16  -3    1.00    6.60
  16   9  -3    1.70    8.80
  -9  16  -3    4.80   10.50
   9 -16  -3    4.20    8.30
  16   9  -3    0.80    5.00
  -9  16   3    1.20    2.90
  16   9   3    7.00    3.60
   8 -16  -3   -1.70    7.20
  -8  16  -3   -2.70    8.90
   8 -16  -3    1.20    6.90
  16   8  -3    6.20    8.40
  16   8  -3   -5.50    4.60
  16   8   3    2.60    3.60
  -8  16   3   -1.10    2.60
  -7  16  -3    9.90    9.90
   7 -16  -3    6.70    7.70
  16   7  -3    0.80    7.50
   7 -16  -3    5.00    6.50
  -7  16   3    3.10    3.40
  -6  16  -3    4.20   11.40
  16   6  -3    0.90    7.80
   6 -16  -3    4.20    6.30
   6 -16  -3    3.40    5.20
  16   6   3    3.90    3.20
  -6  16   3    3.50    4.10
   5 -16  -3    1.50    6.50
  16   5  -3   -0.70    7.00
  -5  16  -3   -1.50    9.50
   5 -16  -3    0.10    6.20
  16   5   3    3.60    3.20
  -5  16   3   -2.00    2.80
  -4  16  -3    4.90   12.80
  16   4  -3   12.20    7.20
   4 -16  -3   19.20    7.90
   4 -16  -3    1.70    5.70
  -4  16   3   12.70    3.60
  16   4   3   18.50    4.60
  16   3  -3    6.30   15.20
   3 -16  -3    8.00    6.70
  16   3  -3    8.20    7.50
   3 -16  -3   -4.20    4.30
  -3  16  -3   -3.50    8.70
  -3  16   3    0.00    2.70
  16   3   3    4.80    3.50
   2 -16  -3   -0.10    5.00
  -2  16  -3   -5.20    7.40
  16   2  -3  -10.10    7.80
   2 -16  -3    5.10    6.20
  16   2  -3   -0.80    7.70
  -2  16   3    0.80    2.60
  16   1  -3   -6.80    7.10
   1 -16  -3    2.20    4.60
  16   1  -3    9.80    8.20
  -1  16  -3   -9.80   12.50
   1 -16  -3    8.50    6.30
  -1  16   3    0.50    2.40
   0  16  -3   -8.90    6.70
  16   0  -3    1.00    7.20
   0 -16  -3    0.10    5.00
   0 -16  -3    3.70    5.70
  16   0  -3    5.90    8.20
   0  16   3    1.90    2.40
  16  -1  -3    6.80    7.80
  16  -1  -3   -0.90    6.10
  -1 -16  -3   -1.20    4.70
   1  16  -3    3.70    7.40
  -1 -16  -3   -0.40    5.20
   1  16   3    0.70    2.60
  16  -2  -3    3.20    8.40
  16  -2  -3    2.40    7.50
  -2 -16  -3   -1.40    5.30
  -2 -16  -3    0.90    5.50
   2  16  -3    0.50    6.70
   2  16   3   -2.10    2.70
   3  16  -3    4.70    7.30
  16  -3  -3    0.70    8.00
  -3 -16  -3    4.90    5.20
  16  -3  -3   -0.90    6.90
  -3 -16  -3    0.20    3.40
   3  16   3   -0.30    2.80
  16  -4  -3   13.30    8.00
   4  16  -3   10.00    7.10
  -4 -16  -3   24.80    7.40
  16  -4  -3   10.60    7.40
   4  16   3   19.80    4.20
  -5 -16  -3   -0.40    5.90
  16  -5  -3    5.80    8.00
   5  16  -3   -0.50    5.60
  16  -5  -3    4.00    8.00
  -5 -16  -3    1.40    4.60
 -16   5  -3   -6.90    7.20
 -16   5   3    0.00    2.40
   5  16   3   -0.80    2.80
 -16   6  -3   13.80    7.90
   6  16  -3    6.30    6.10
  16  -6  -3    0.60    7.30
  16  -6  -3    6.40    8.00
  -6 -16  -3    2.90    3.90
   6  16   3    2.80    4.70
 -16   6   3    4.00    4.60
 -16   7  -3   -1.00    7.10
   7  16  -3   15.50    7.10
  16  -7  -3   18.80    9.00
  16  -7  -3   18.70   10.30
  -7 -16  -3    0.70    7.70
 -16   7   3    7.90    3.80
   7  16   3   10.00    4.10
  16  -8  -3   -3.10    7.10
   8  16  -3    1.40   10.10
 -16   8  -3    8.50    8.80
  -8 -16  -3    5.30    7.40
  16  -8  -3    3.60    8.50
 -16   8   3    2.20    2.80
   8  16   3   -0.70    3.00
  -9 -16  -3    1.30    7.10
  16  -9  -3    7.20    7.70
   9  16  -3   11.00    6.30
  16  -9  -3    0.90    6.40
 -16   9  -3   -9.30    8.50
 -16   9   3    3.90    3.50
   9  16   3    1.10    2.80
  16 -10  -3   -3.00    8.40
 -10 -16  -3   -1.00    8.50
  10  16  -3   -3.90    6.30
 -16  10  -3    1.40   11.90
  16 -10  -3    9.30    8.50
  10  16   3   10.60    4.10
 -16  10   3   -2.40    2.90
  16 -11  -3   36.00   10.10
  11  16  -3   37.90    9.00
 -11 -16  -3    6.90    8.90
  16 -11  -3   35.60   14.10
 -16  11   3   35.90    6.40
  11  16   3   35.80    6.40
  16 -12  -3   -5.20    6.80
 -16  12  -3    1.70   10.10
  12  16  -3   -3.60    7.50
  16 -12  -3   -8.70    8.90
  12  16   3    6.40    3.80
 -16  12   3    2.60    3.20
  16 -13  -3   21.90   12.90
 -16  13  -3    4.40   10.30
 -13 -16  -3   17.60   10.80
  13  16  -3   31.70    9.00
  16 -13  -3   31.00    9.00
  13  16   3   29.00    6.20
 -16  13   3   21.00    5.30
  16 -14  -3    1.60    7.90
 -16  14  -3   -4.10   10.60
  16 -14  -3   -5.50    8.60
  14  16   3   -1.70    2.90
 -16  14   3    3.90    3.30
  16 -15  -3   15.80    8.30
  16 -15  -3   -1.00    9.10
 -16  15  -3   -8.80   11.70
 -16  15   3   21.90    4.80
  15  16   3   18.90    5.40
 -16  16  -3   -9.90   11.00
  16 -16  -3   -3.10   11.10
  16 -16  -3    1.60    9.70
 -16  16   3    0.60    3.30
  16  16   3   -1.10    3.60
  16 -17  -3   10.20   12.80
 -16  17  -3  -20.60   10.50
  16 -17  -3    6.20    9.70
  17  16   3    8.80    4.60
 -16  17   3    1.80    3.30
  15 -17  -3   -1.50    7.70
 -15  17  -3  -12.70   11.00
  15 -17  -3  -22.00   14.50
  17  15   3    2.40    4.50
 -15  17   3   -1.70    3.50
  14 -17  -3   10.40    9.30
 -14  17  -3    2.90   12.50
  14 -17  -3   23.60   10.80
 -14  17   3   13.80    4.20
  17  14   3   15.20    4.50
  13 -17  -3   -1.00    7.40
  13 -17  -3    1.40    9.10
 -13  17  -3    0.20   10.50
  17  13  -3    0.50   10.90
 -13  17   3    0.10    3.20
  17  13   3    3.10    4.20
  17  12  -3    0.50    9.40
  12 -17  -3   17.80    9.10
 -12  17  -3   -1.50    9.70
  12 -17  -3   12.30    8.40
  17  12   3   18.00    4.60
 -12  17   3   12.90    4.20
  11 -17  -3   -2.20    6.00
  17  11  -3    1.30    8.70
  11 -17  -3   -6.10    9.10
 -11  17  -3    2.10   10.40
  17  11   3    3.00    4.10
 -11  17   3   -0.70    3.40
 -10  17  -3    9.50   11.20
  10 -17  -3   16.50    8.70
  10 -17  -3   16.30    8.30
  17  10  -3   23.70    9.40
  17  10   3   27.00    6.00
 -10  17   3   19.50    5.20
  17   9  -3    2.00    7.30
   9 -17  -3   -6.30    7.10
   9 -17  -3    0.50    6.60
  -9  17  -3   11.70   12.50
  -9  17   3   -2.60    2.90
  17   9   3   -3.90    3.40
  17   8  -3   15.60    8.40
   8 -17  -3   15.70    7.70
   8 -17  -3   22.80    9.60
  -8  17  -3    8.80   11.00
  17   8   3   22.40    5.10
  -8  17   3   22.00    5.20
  17   7  -3    7.80    8.60
   7 -17  -3    8.00    7.10
  -7  17  -3    8.40   10.10
   7 -17  -3    1.60    5.00
  17   7   3    7.40    4.50
  -7  17   3    7.90    3.80
  -6  17  -3   13.70   18.00
  17   6  -3   30.20   10.70
   6 -17  -3   38.70    9.50
   6 -17  -3    9.60    6.90
  -6  17   3   26.70    5.40
  17   6   3   28.10    5.80
   5 -17  -3   16.20    7.70
  -5  17  -3   -2.10    8.90
   5 -17  -3    4.70    6.30
  -5  17   3    5.50    3.80
  17   5   3    2.70    3.50
  -4  17  -3   -7.60    8.20
   4 -17  -3    6.60    6.20
   4 -17  -3   21.50    7.90
  17   4  -3    9.30    9.30
  -4  17   3   18.00    4.30
   3 -17  -3    3.70    5.80
   3 -17  -3   11.10    6.80
  -3  17  -3   -1.30   10.60
  17   3  -3    4.70    8.10
   2 -17  -3    2.30    6.10
  17   2  -3    2.50    9.50
   2 -17  -3    0.10    4.00
  -2  17  -3    2.30    9.90
  17   2  -3    3.60    8.60
  17   1  -3   -6.00    7.70
  17   1  -3    9.10    8.10
  -1  17  -3    2.40    9.20
   1 -17  -3   -0.80    4.00
   1 -17  -3    1.40    5.90
  -1  17   3   -1.60    2.80
  17   0  -3   -2.60    7.00
   0 -17  -3  -14.60    5.50
   0 -17  -3   -1.00    3.60
   0  17  -3   -7.50    7.30
  17   0  -3    5.80    8.20
   0  17   3   -1.20    2.90
  17  -1  -3   -2.30    6.80
  17  -1  -3    5.10    9.20
  -1 -17  -3   -0.20    5.90
  -1 -17  -3    0.50    3.30
   1  17  -3    1.80    7.80
   1  17   3    4.20    3.20
  -2 -17  -3    0.40    3.00
  17  -2  -3    1.60   10.30
   2  17  -3    5.40    8.00
  17  -2  -3   -3.30    7.30
  -2 -17  -3   -2.10    5.80
   2  17   3    3.20    4.80
   3  17  -3    4.60    7.30
  17  -3  -3    7.60   11.50
  -3 -17  -3    7.60    6.80
  17  -3  -3    8.10    7.60
  -3 -17  -3    2.20    3.90
   4  17  -3   18.00   10.40
  17  -4  -3   21.50    9.60
  -4 -17  -3    9.50    4.50
  -4 -17  -3   25.10    8.20
  17  -4  -3   11.40    9.20
   4  17   3   21.90    5.40
  17  -5  -3   19.70    9.20
  17  -5  -3   14.80    9.00
  -5 -17  -3    7.40    4.30
 -17   5   3    9.10    3.60
   5  17   3   10.30    3.80
  17  -6  -3    8.30    8.70
   6  17  -3   34.00    9.60
  17  -6  -3   24.60   13.50
 -17   6   3   60.29    7.80
   6  17   3   38.80    6.70
  -7 -17  -3  -12.00    7.10
  17  -7  -3   -2.10    7.90
   7  17  -3    4.80    5.60
 -17   7  -3  -12.20    8.90
  17  -7  -3    4.60    9.10
   7  17   3    3.30    3.20
 -17   7   3    6.50    3.40
  -8 -17  -3    7.80    9.10
  17  -8  -3   20.90    8.10
  17  -8  -3   15.20    8.50
 -17   8  -3    1.40    8.00
   8  17  -3   12.70    6.80
 -17   8   3   22.80    5.00
   8  17   3   18.70    4.90
  -9 -17  -3    0.80    8.10
 -17   9  -3    0.70    9.20
   9  17  -3    3.10    6.30
  17  -9  -3  -10.60    7.20
  17  -9  -3    1.00    8.20
 -17   9   3    1.50    3.20
   9  17   3    4.80    3.80
  17 -10  -3   25.50    9.10
  10  17  -3   21.10    8.70
  17 -10  -3   17.60    9.20
 -10 -17  -3    9.10    8.50
 -17  10   3   34.40    6.30
  10  17   3   26.00    5.50
 -11 -17  -3  -10.80    9.00
  17 -11  -3   -2.40    8.40
  17 -11  -3  -12.70    7.50
  11  17  -3    6.10    8.30
 -17  11  -3   -6.50    9.70
  11  17   3    5.90    3.80
 -17  11   3   -0.50    2.80
  12  17  -3   13.40    8.40
  17 -12  -3   31.30   12.90
 -12 -17  -3  -12.30    9.80
  17 -12  -3   16.70    8.50
 -17  12  -3   -8.50    9.20
  12  17   3   15.80    4.60
 -17  12   3   18.30    4.60
  17 -13  -3    4.80    8.50
  17 -13  -3   -5.60    8.90
  13  17  -3    2.40    8.60
 -17  13  -3  -20.80   10.30
  13  17   3   -1.70    3.60
 -17  13   3   -1.40    3.00
  17 -14  -3    7.50    8.40
  17 -14  -3    7.70    7.80
 -17  14  -3    3.30   11.70
  14  17  -3   -8.40    9.60
 -17  14   3   12.40    3.80
  14  17   3   12.70    4.50
  17 -15  -3   -2.80    9.30
 -17  15   3    2.60    4.00
  15  17   3   -1.30    4.50
  17 -16  -3    0.20    9.70
  17 -16  -3   13.30   11.00
 -17  16  -3   -9.40   11.30
  16  17   3    0.80    4.30
 -17  16   3    9.70    3.70
  17 -17  -3   -1.20   10.10
 -17  17  -3    6.70   10.90
  17  17   3    2.10    4.20
 -17  17   3   -2.00    3.60
 -17  18  -3    0.00   10.80
  17 -18  -3    0.30    8.10
 -17  18   3   -6.40    3.00
  18  17   3    2.30    4.80
 -16  18  -3   -4.60   10.20
  16 -18  -3    2.40    7.10
 -16  18   3    2.60    3.60
  18  16   3   -9.00    3.80
  15 -18  -3    6.50    6.50
 -15  18   3   10.70    4.10
  18  15   3    2.70    4.20
  14 -18  -3   -1.90    8.40
 -14  18  -3  -27.50   13.80
  14 -18  -3  -15.40   13.30
  18  14   3   -4.90    5.00
 -14  18   3    0.20    4.90
  13 -18  -3   -0.40    8.30
 -13  18  -3  -19.80    9.40
  18  13  -3  -11.40   12.10
  13 -18  -3    2.60   10.20
  18  13   3   -1.60    3.50
 -13  18   3   10.00    3.90
  18  12  -3  -16.50   10.80
  12 -18  -3   -2.50    6.60
  12 -18  -3  -19.00    9.10
 -12  18  -3  -16.80   10.40
 -12  18   3   -1.00    3.00
  18  12   3   -1.30    3.50
  18  11  -3   -4.40    8.60
 -11  18  -3   -4.90   10.20
  11 -18  -3   13.60    8.40
  11 -18  -3   -7.90   10.00
  18  11   3   11.60    4.40
 -11  18   3    4.50    3.90
  10 -18  -3   -7.60    8.90
  10 -18  -3    0.30    7.80
  18  10  -3    0.70    8.30
 -10  18  -3  -14.40    8.70
  18  10   3    1.60    3.60
 -10  18   3    1.40    3.20
   9 -18  -3    2.40    7.00
  -9  18  -3   -2.30    9.80
  18   9  -3    8.60    8.40
   9 -18  -3    3.10    8.20
  -9  18   3    6.70    3.70
  18   9   3   -1.30    3.50
   8 -18  -3   -7.50    7.60
  18   8  -3   -1.10    8.00
  -8  18  -3   -3.10   10.00
   8 -18  -3   -2.80    5.20
  -8  18   3   -7.80    3.00
  18   8   3    3.10    3.80
  -7  18  -3    0.70    9.40
   7 -18  -3    0.70    5.60
   7 -18  -3   -2.60    8.60
  18   7  -3    7.60    8.50
  -7  18   3   -0.50    3.30
  18   7   3    6.00    3.60
  -6  18  -3   -3.90    8.70
   6 -18  -3   -3.00    7.80
  18   6  -3    4.80    8.30
   6 -18  -3    5.20    5.40
  18   6   3    4.70    4.10
  -6  18   3    4.30    3.70
   5 -18  -3    3.30    6.20
  18   5  -3   -1.80    7.80
  -5  18  -3   -8.50    8.90
   5 -18  -3    8.80    7.90
  -5  18   3    3.60    3.20
  18   4  -3    6.70    8.40
  -4  18  -3   -3.40    8.10
   4 -18  -3   13.70    8.00
   4 -18  -3   -1.20    3.60
  -4  18   3    0.80    3.10
   3 -18  -3    0.40    4.00
  18   3  -3   16.60   10.20
  -3  18  -3   -4.60    7.50
   3 -18  -3   16.30    7.90
  -3  18   3    8.90    3.70
   2 -18  -3   -1.00    4.30
  18   2  -3    0.30   10.50
   2 -18  -3    8.20    7.40
  -2  18  -3   -5.60    7.40
  18   2  -3   10.80    8.80
  -2  18   3    9.10    3.80
  -1  18  -3   -4.20    7.50
  18   1  -3  -10.70    8.00
   1 -18  -3    0.70    4.60
  18   1  -3   -4.40    7.30
   1 -18  -3   -4.60    6.70
  -1  18   3   -3.20    2.60
   0 -18  -3   -0.70    7.20
   0 -18  -3   -0.10    4.30
   0  18  -3    4.10    7.50
  18   0  -3   -4.60    6.80
  18   0  -3    3.30    7.80
   0  18   3    1.00    3.10
  -1 -18  -3    2.00    6.70
   1  18  -3   -0.50    7.40
  18  -1  -3   -0.90    7.90
  18  -1  -3   -1.20    8.00
   1  18   3    2.00    3.30
  18  -2  -3    8.70    8.20
  -2 -18  -3    9.00    6.70
  18  -2  -3    3.50    8.30
   2  18  -3    3.60    7.50
   2  18   3    7.30    3.80
  18  -3  -3    8.70    9.80
  18  -3  -3    7.60    8.60
   3  18  -3    2.40    6.40
  -3 -18  -3   10.30    7.20
   3  18   3   10.60    4.00
  -4 -18  -3    2.30    8.20
   4  18  -3    1.40    6.10
  18  -4  -3   -2.80   10.00
  18  -4  -3    3.40    8.00
   4  18   3    0.20    3.00
  18  -5  -3   -1.90    8.40
  18  -5  -3   11.90    8.40
   5  18  -3    2.00    6.90
  -5 -18  -3    4.30    4.10
 -18   5   3    5.00    3.30
   5  18   3    4.20    3.10
  -6 -18  -3    0.70    8.00
  18  -6  -3    6.20    7.90
  18  -6  -3   14.40    8.80
   6  18  -3   15.00    7.10
   6  18   3   13.90    4.60
 -18   6   3   20.40    4.90
  18  -7  -3    1.50    8.00
  -7 -18  -3   -6.80    7.40
  18  -7  -3   14.70    9.00
   7  18  -3    5.90    6.60
 -18   7   3    2.90    3.00
   7  18   3    0.40    3.00
  -8 -18  -3   -0.60    8.40
 -18   8  -3   -8.80   11.30
  18  -8  -3   -9.10    6.70
   8  18  -3    0.60    6.60
  18  -8  -3   -1.60    9.50
 -18   8   3   -0.70    3.30
   8  18   3    2.70    3.50
  -9 -18  -3  -12.60    8.30
  18  -9  -3    0.60    7.20
   9  18  -3    5.70    7.30
  18  -9  -3    3.20    8.40
 -18   9   3    6.50    3.40
   9  18   3    9.90    4.00
 -18  10  -3    3.80   10.80
 -10 -18  -3    5.80    9.60
  10  18  -3   -7.40    6.90
  18 -10  -3   -3.30    9.30
  18 -10  -3   -0.70    8.10
 -18  10   3   -1.30    3.00
  10  18   3    2.30    3.40
  18 -11  -3    9.00    9.90
 -11 -18  -3   -4.30   10.00
  11  18  -3   -6.20    7.60
 -18  11  -3   -4.40   11.20
  18 -11  -3    2.80    7.40
  11  18   3    5.30    4.10
 -18  11   3    2.40    3.60
  18 -12  -3   -0.10    7.10
 -18  12  -3   13.20   10.70
  18 -12  -3  -12.50    8.00
  12  18  -3   -0.90    8.50
 -18  12   3   -3.50    2.80
  12  18   3    1.10    4.00
  18 -13  -3   -2.20    8.10
  13  18  -3  -13.20    9.90
  18 -13  -3    7.30    9.30
 -18  13  -3   14.90   11.50
  13  18   3    7.20    3.70
 -18  13   3    8.30    3.60
 -18  14  -3    2.30   20.00
  18 -14  -3    2.60   11.00
  18 -14  -3    7.70   10.70
  18 -15  -3   11.30   10.40
 -18  15  -3   14.20   11.90
 -18  15   3   10.40    3.90
  15  18   3    0.00    3.80
 -18  16  -3    3.40   11.60
  18 -16  -3   -0.70    8.80
  18 -16  -3   16.80   12.00
  16  18   3   -3.80    4.50
 -18  16   3   -2.10    3.10
  18 -17  -3   10.20    8.60
 -18  17  -3  -22.80   11.40
 -18  17   3   -7.70    3.00
  17  18   3   -1.50    3.90
  18 -18  -3    5.00   10.50
 -18  18  -3  -24.50   15.40
  18  18   3   -0.40    4.50
 -18  18   3   -4.20    3.60
  18 -19  -3  -18.60    9.80
 -18  19   3   -1.10    4.60
  19  18   3    2.80    4.80
  17 -19  -3   -7.70    8.30
 -17  19   3   -6.50    3.90
  19  17   3   -6.00    4.10
 -16  19  -3    6.40   11.90
  16 -19  -3   -1.80    8.60
  19  16   3   -0.30    4.30
 -16  19   3   -7.40    3.20
  15 -19  -3   -0.40    7.00
 -15  19  -3  -17.70   10.70
  19  15   3   -4.90    4.00
 -15  19   3    0.60    3.70
  14 -19  -3    0.50    7.00
 -14  19  -3  -11.30   11.70
 -14  19   3    8.60    4.50
  19  14   3   -4.30    3.70
 -13  19  -3  -13.10   10.80
  19  13  -3    7.90   16.20
  13 -19  -3   13.10    8.70
 -13  19   3    6.10    4.80
  19  13   3   -0.20    4.90
 -12  19  -3  -12.50   10.00
  12 -19  -3    6.10    7.70
  19  12  -3  -17.00   10.40
 -12  19   3    7.10    4.00
  11 -19  -3    3.00    7.60
 -11  19  -3  -16.30    8.70
  19  11  -3    9.30   10.20
 -11  19   3    0.60    3.20
  19  11   3   -0.60    3.40
  10 -19  -3    0.30    6.70
  10 -19  -3   -7.90   14.10
 -10  19  -3  -11.20    8.70
  19  10  -3   -4.60    8.30
 -10  19   3    3.70    4.00
  19  10   3    9.90    4.50
  19   9  -3   -5.70    7.80
   9 -19  -3  -12.00   11.40
   9 -19  -3   -1.80    6.10
  -9  19  -3   -5.00    9.40
  19   9   3    3.00    3.80
  -9  19   3   -1.30    3.50
   8 -19  -3   -0.50   10.40
  19   8  -3   -1.90    7.70
  -8  19  -3  -14.70    9.40
   8 -19  -3   -3.90    4.30
  -8  19   3    8.60    4.00
  19   8   3    9.60    4.40
  19   7  -3   -4.10    7.90
   7 -19  -3    1.70    5.00
   7 -19  -3  -14.10    9.10
  -7  19  -3    1.20    8.90
  19   7   3    6.70    4.30
  -7  19   3   -3.20    2.60
   6 -19  -3   39.20   11.00
  -6  19  -3   -9.10    8.80
   6 -19  -3    2.70    4.20
  19   6  -3   16.30   10.30
  -6  19   3   16.10    4.50
  -5  19  -3    4.00   11.20
   5 -19  -3    0.60    3.60
  19   5  -3    8.20    7.60
   5 -19  -3   12.20   10.10
  -5  19   3    4.50    3.70
   4 -19  -3    1.50    3.90
  19   4  -3    7.70    8.30
   4 -19  -3    5.50   13.70
  -4  19  -3   -3.20    8.40
  -4  19   3    0.60    3.10
   3 -19  -3    0.40    3.20
  19   3  -3   -3.20    8.20
   3 -19  -3    1.20    8.20
  -3  19  -3    0.90    8.10
  -3  19   3    1.70    3.40
  19   2  -3    4.90    8.10
   2 -19  -3    5.30    3.70
   2 -19  -3   17.10    7.80
  -2  19  -3    0.20    8.50
  -2  19   3   18.00    4.70
   1 -19  -3   -0.70    6.90
  19   1  -3   -4.10    8.00
  19   1  -3  -11.20    9.80
   1 -19  -3    0.30    3.60
  -1  19  -3   -7.70    7.40
  -1  19   3    3.60    3.20
   0  19  -3    4.40    9.00
   0 -19  -3    4.30    4.40
  19   0  -3   -2.80    7.80
  19   0  -3   14.20    9.60
   0 -19  -3  -11.30    6.30
   0  19   3    2.70    3.20
  -1 -19  -3   -6.40    6.80
  19  -1  -3    0.40    7.50
   1  19  -3    0.20    7.90
  19  -1  -3  -10.30    8.30
  -1 -19  -3   -1.00    3.80
   1  19   3    6.20    3.60
  19  -2  -3   -4.40    9.20
  -2 -19  -3    6.00    4.00
   2  19  -3    5.20    7.70
  -2 -19  -3    9.60    8.70
  19  -2  -3   19.40    9.80
   2  19   3   20.30    4.60
  19  -3  -3   -2.90    7.40
  -3 -19  -3    1.20    4.00
  19  -3  -3    4.30    9.40
   3  19  -3   -4.50    6.80
   3  19   3    3.10    3.30
  19  -4  -3    7.90    8.60
   4  19  -3   10.20    7.90
  19  -4  -3    2.00    8.80
  -4 -19  -3   -1.10    3.40
   4  19   3    2.50    3.40
 -19   4   3    1.70    3.00
  -5 -19  -3    2.00    3.90
   5  19  -3    5.20    7.10
  19  -5  -3    6.00    7.70
  19  -5  -3   -4.30    7.60
   5  19   3    5.40    3.60
 -19   5   3    7.30    3.50
   6  19  -3   23.30    8.50
  -6 -19  -3    9.80    9.20
  19  -6  -3    9.50    8.80
  19  -6  -3   13.20    9.40
 -19   6   3   26.20    5.60
   6  19   3   12.40    4.40
  -7 -19  -3    0.70    8.10
  19  -7  -3   14.90    9.10
   7  19  -3   -3.20    7.10
  19  -7  -3    1.80    9.00
   7  19   3    4.40    3.90
 -19   7   3    1.30    2.90
   8  19  -3   -1.60    7.40
  19  -8  -3    2.60    8.30
  19  -8  -3   -2.20    7.00
  -8 -19  -3   12.30    8.70
   8  19   3    1.20    3.40
 -19   8   3    6.60    3.70
  -9 -19  -3  -22.90    9.70
  19  -9  -3   -1.90    9.10
  19  -9  -3    1.30    7.80
 -19   9   3    0.70    3.20
   9  19   3    2.50    3.50
  19 -10  -3    9.50    8.30
  19 -10  -3   -2.10    8.20
  10  19  -3   -4.00    7.80
 -10 -19  -3    2.20   11.30
 -19  10  -3   -9.00   20.50
  10  19   3    2.90    3.70
 -19  10   3    3.80    3.50
 -19  11  -3  -25.60   12.20
  19 -11  -3   -0.30    9.20
  11  19  -3  -16.60    7.80
  19 -11  -3   -7.40    7.30
 -19  11   3    2.60    2.90
  11  19   3   -5.80    3.20
  12  19  -3    6.50   14.60
  19 -12  -3   -8.80    8.60
 -19  12  -3   -7.90   11.40
  19 -12  -3    0.60    7.90
  12  19   3    3.80    4.20
 -19  12   3    6.50    3.80
  19 -13  -3   -0.40    8.10
  19 -13  -3    1.10    9.90
 -19  13  -3  -10.10   12.00
 -19  13   3    0.50    4.00
  13  19   3    1.60    4.60
  19 -14  -3   14.10    9.90
  19 -14  -3    3.00    7.90
 -19  14  -3   -5.70   12.60
  14  19   3    6.10    4.00
 -19  14   3    4.80    3.70
 -19  15  -3    8.10   12.70
  19 -15  -3    1.80    8.90
  19 -15  -3   -8.10    9.80
  15  19   3   -3.90    3.70
 -19  15   3    3.90    3.70
 -19  16  -3   -4.10   12.90
  19 -16  -3   13.80   15.50
  19 -16  -3    0.40    9.60
 -19  16   3   -3.10    3.10
  16  19   3   -2.80    4.00
 -19  17  -3   11.00   13.90
  19 -17  -3   23.10   11.80
 -19  17   3   -5.80    3.40
  17  19   3    3.90    4.30
  19 -18  -3    3.00    9.90
 -19  18   3   -5.40    4.00
  18  19   3    0.20    4.40
  17 -20  -3    0.60    8.60
  20  17   3    1.70    4.80
 -17  20   3    7.90    4.60
  16 -20  -3    2.70    6.80
 -16  20  -3  -26.20   20.40
  20  16   3   -3.80    4.70
 -16  20   3   -0.30    4.10
  15 -20  -3   -0.90    6.00
 -15  20  -3   -0.20   11.20
 -15  20   3    5.10    4.40
  20  15   3   -1.90    4.90
 -14  20  -3   -3.40   12.40
  14 -20  -3    6.70    9.00
  20  14   3   -0.80    4.50
 -14  20   3    2.60    3.90
 -13  20  -3   -0.50   10.40
  13 -20  -3   -3.30    6.90
 -13  20   3    7.60    4.30
  20  13   3    7.50    4.70
  20  12  -3  -14.80   11.10
 -12  20  -3  -11.10   11.90
  12 -20  -3   -3.90    5.10
 -12  20   3    1.80    3.60
  20  12   3    3.50    3.90
 -11  20  -3  -20.20   12.90
  20  11  -3   -5.90   13.00
 -11  20   3    2.00    4.90
 -10  20  -3   -5.60   10.10
  10 -20  -3   -6.10    5.50
  20  10  -3   -1.70    8.50
 -10  20   3    6.80    3.60
  20  10   3   -1.30    3.80
   9 -20  -3    0.40    6.20
  -9  20  -3  -10.60   11.20
  20   9  -3  -19.50    8.90
  20   9   3   -1.40    3.60
  -9  20   3   -1.80    3.30
  -8  20  -3   -7.40    9.10
   8 -20  -3   -0.90    5.00
  20   8  -3   -7.00    8.30
  -8  20   3   -2.00    3.50
  20   7  -3   -5.30    8.80
   7 -20  -3   -3.10    4.40
  -7  20  -3    3.40    9.60
  -7  20   3    2.70    3.90
   6 -20  -3    4.60    5.60
  20   6  -3    0.50    8.20
  -6  20  -3   11.20    9.40
  -6  20   3   -1.10    3.20
  20   5  -3   10.40    8.80
   5 -20  -3    2.40    3.50
  -5  20  -3    3.40    9.30
  -5  20   3   16.60    4.50
   4 -20  -3    2.40    4.00
  20   4  -3  -10.80    7.20
  -4  20  -3   -2.50    9.00
  -4  20   3    1.90    3.50
   3 -20  -3   -0.80    3.60
  20   3  -3   -4.60    8.50
  -3  20  -3   -7.90    7.00
   3 -20  -3  -24.40   12.20
  -3  20   3    0.60    3.50
   2 -20  -3  -10.10    8.90
  20   2  -3  -10.10    7.30
   2 -20  -3   -3.20    3.90
  -2  20  -3   -3.60    9.30
  -2  20   3   -1.00    2.80
  -1  20  -3   -7.30    7.00
   1 -20  -3   -1.50    3.50
  20   1  -3   -2.10    8.10
   1 -20  -3  -19.90    8.40
  -1  20   3    7.80    3.40
  20   0  -3    8.30   10.50
   0  20  -3   11.60    9.50
  20   0  -3   12.70    8.30
   0  20   3   16.70    4.40
   1  20  -3    7.70    8.60
  -1 -20  -3    0.80    3.80
  20  -1  -3   19.90   10.10
  20  -1  -3    0.30    9.50
   1  20   3   11.10    4.30
  20  -2  -3   -8.60    9.10
   2  20  -3    2.00    8.00
  -2 -20  -3    1.40    3.80
  20  -2  -3    5.70    8.10
   2  20   3   -4.30    3.30
  20  -3  -3   -0.70    8.70
  -3 -20  -3   -2.80    3.00
  20  -3  -3   -1.90    8.80
   3  20  -3    0.40    7.40
   3  20   3   -1.90    3.80
  20  -4  -3    4.60    6.80
   4  20  -3   -3.80    7.40
  -4 -20  -3    2.00    3.90
  20  -4  -3    3.40    9.00
 -20   4   3   -0.50    2.80
   4  20   3    2.60    3.70
  20  -5  -3   22.70    8.60
   5  20  -3    7.50    7.60
  20  -5  -3    4.60    9.10
 -20   5   3   18.30    4.40
   5  20   3   15.80    5.00
  20  -6  -3  -11.50    8.70
   6  20  -3    3.60    7.60
  -6 -20  -3   14.80    8.80
  20  -6  -3    0.80    7.30
   6  20   3    1.60    3.60
 -20   6   3   -1.70    2.70
  20  -7  -3   -6.60    9.20
  -7 -20  -3   17.20   10.80
   7  20  -3   13.80    7.70
  20  -7  -3   13.90    8.90
 -20   7   3    6.90    3.20
   7  20   3    4.30    3.50
  20  -8  -3   -1.70    7.90
  20  -8  -3    9.90    8.10
   8  20  -3    8.80    8.20
 -20   8   3    0.10    3.30
   8  20   3    0.90    3.80
  20  -9  -3   -2.50    9.30
   9  20  -3  -17.10    8.00
  20  -9  -3    5.20    8.20
   9  20   3    2.80    3.60
 -20   9   3   -0.30    3.40
  20 -10  -3   -4.10    7.90
  10  20  -3    7.00    9.60
  20 -10  -3    9.70    8.60
  10  20   3   -3.80    3.60
 -20  10   3   -5.10    2.80
  20 -11  -3   -8.70   10.70
  20 -11  -3   -9.20    8.20
  11  20  -3  -14.20   10.30
  11  20   3    0.20    5.40
 -20  11   3    0.20    3.80
  20 -12  -3    5.50   10.30
  20 -12  -3   12.70    9.50
 -20  12   3   -0.90    3.40
  12  20   3   -2.00    3.90
  20 -13  -3    9.60   10.00
  20 -13  -3    6.70   12.60
  13  20   3   -1.50    4.00
 -20  13   3    3.40    3.90
  20 -14  -3   -7.20    8.50
  20 -14  -3   -2.80    9.30
  14  20   3    0.60    3.90
 -20  14   3   -4.70    2.90
  20 -15  -3   10.90   15.10
  20 -15  -3    1.90    7.60
  15  20   3   -1.40    4.00
 -20  15   3    2.10    3.50
  20 -16  -3    2.20   10.40
  16  20   3   -8.90    3.90
 -20  16   3   -2.30    3.90
  20 -17  -3   17.10   10.00
  16 -21  -3   -7.20    7.30
  21  16   3    3.70    5.00
 -16  21   3    5.00    4.10
 -15  21  -3  -11.70   19.20
  15 -21  -3   -1.90    8.80
  21  15   3    2.20    7.50
 -15  21   3   -8.70    5.10
 -14  21  -3    9.90   10.80
  14 -21  -3    0.00    6.60
  21  14   3    3.20    4.40
 -14  21   3    1.60    4.00
 -13  21  -3   -4.90   10.50
  13 -21  -3   -2.80    6.60
 -13  21   3    4.00    4.20
  21  13   3   -4.50    4.10
  21  12  -3  -14.40   12.90
 -12  21  -3   11.90   11.00
  12 -21  -3    1.90    5.40
 -12  21   3   -7.00    3.20
  21  12   3   -5.80    3.70
 -11  21  -3    6.80   12.40
  21  11  -3  -22.70   10.70
  11 -21  -3    4.00    6.90
 -11  21   3   -0.50    3.60
  10 -21  -3    0.00    6.30
 -10  21  -3   22.90   13.20
  21  10  -3  -13.60    8.90
 -10  21   3   -0.30    3.70
   9 -21  -3   -0.20    4.90
  -8  21  -3   10.20    8.80
   8 -21  -3   -0.80    5.80
  21   8  -3    3.50    8.50
  -8  21   3    0.80    3.60
  21   7  -3   -5.10    7.70
  -7  21  -3    8.30    9.10
   7 -21  -3   -4.10    4.00
  -7  21   3    2.20    3.50
  21   6  -3   -3.00    8.00
  -6  21  -3   14.00    9.40
   6 -21  -3    2.10    4.10
  -6  21   3    0.90    3.50
   5 -21  -3    2.80    4.30
  21   5  -3    5.40    9.30
  -5  21  -3    9.90    9.50
  -5  21   3   -3.30    3.20
   4 -21  -3    5.30    4.70
  -4  21  -3  -10.00    7.40
  21   4  -3   16.00    9.00
  -4  21   3   16.50    4.30
  21   3  -3    2.50    8.70
   3 -21  -3    2.30    4.50
  -3  21  -3   -4.00    7.90
  -3  21   3    1.40    2.90
  21   2  -3    4.90    8.50
   2 -21  -3    0.90    3.50
  -2  21  -3    9.10   11.00
  -2  21   3    4.20    3.80
  21   1  -3    2.40    7.20
   1 -21  -3   -1.10    4.30
  -1  21  -3    4.10    8.30
  -1  21   3   -0.80    3.40
  21   0  -3  -13.70   16.00
   0  21  -3   -2.20    7.90
   0 -21  -3    1.40    4.20
  21   0  -3   -5.20    8.10
   0  21   3    2.10    3.40
  -1 -21  -3   -1.80    4.00
  21  -1  -3    5.10    9.10
   1  21  -3    0.90    8.20
  21  -1  -3   10.40   11.50
   1  21   3    8.20    3.90
  -2 -21  -3   -6.00    3.00
   2  21  -3    0.70    7.40
  21  -2  -3    2.00   10.20
  21  -2  -3    7.00    9.30
   2  21   3   -0.80    3.40
  -3 -21  -3    3.50    3.80
   3  21  -3    1.40    7.90
  21  -3  -3   -3.20    7.40
  21  -3  -3   -6.80    9.20
   3  21   3    0.10    3.70
 -21   3   3    0.20    3.00
  -4 -21  -3    3.40    4.20
  21  -4  -3    6.20    7.80
   4  21  -3   11.20    8.20
  21  -4  -3    5.20    9.30
   4  21   3   18.20    5.10
  21  -5  -3    0.40    7.20
  -5 -21  -3  -14.50    9.40
  21  -5  -3   -6.00    8.40
   5  21   3    2.10    4.10
 -21   5   3    3.70    3.10
  21  -6  -3   -5.60    7.40
  21  -6  -3    4.50    8.60
   6  21  -3    1.90    7.80
  -6 -21  -3   23.00   11.20
 -21   6   3   -0.40    3.20
   6  21   3    1.50    3.60
  21  -7  -3    1.30    8.40
  21  -7  -3    4.00    8.20
  -7 -21  -3  -10.10   14.20
   7  21  -3   11.70    7.80
   7  21   3    1.80    3.60
 -21   7   3    1.00    3.20
  21  -8  -3    5.40    8.10
   8  21  -3   18.70   10.40
  21  -8  -3    7.90    8.00
 -21   8   3    1.50    3.50
   8  21   3    4.00    4.30
  21  -9  -3    7.60   11.30
   9  21  -3  -19.80    9.80
   9  21   3    2.50    5.30
  21 -10  -3   -2.50    7.50
  21 -10  -3    0.30    7.80
  10  21  -3   14.30   11.10
 -21  10   3   -6.00    3.10
  10  21   3   -0.70    3.80
  21 -11  -3    3.70    8.80
  21 -11  -3   -4.50   10.20
  11  21  -3   23.00   16.60
 -21  11   3   -2.60    2.70
  11  21   3   -1.40    3.80
  21 -12  -3    9.40    8.80
  21 -12  -3   17.40   12.30
 -21  12   3    2.40    3.30
  12  21   3   -3.80    4.00
  21 -13  -3    5.90   11.20
  21 -13  -3   -6.80    8.90
 -21  13   3   -1.20    3.90
  13  21   3   -2.70    3.60
  21 -14  -3   13.60   12.80
  21 -14  -3    5.70   10.30
  14  21   3   -2.60    3.80
 -21  14   3   -0.70    3.40
  21 -15  -3   -0.70   12.20
 -21  15   3    7.40    5.80
  15  21   3    4.10    5.30
  21 -16  -3   37.40   11.90
  16  21   3   -1.30    4.30
  15 -22  -3   -8.10    6.50
 -15  22   3   -1.90    8.30
  14 -22  -3   -8.80    5.60
 -14  22  -3   -6.10   10.90
 -14  22   3    8.40    5.00
  13 -22  -3   -7.10    6.30
 -13  22  -3  -20.40   10.10
 -13  22   3   -1.70    3.80
 -12  22  -3  -24.30   10.70
  22  12  -3  -15.90   15.90
  12 -22  -3   -0.50    5.30
 -12  22   3   -3.20    3.90
 -11  22  -3    1.50    9.60
  22  11  -3  -11.70   12.80
  11 -22  -3    3.50    5.60
 -11  22   3    1.30    3.90
  22  10  -3    0.90   10.30
  10 -22  -3  -11.20    4.30
 -10  22  -3    6.30    9.50
 -10  22   3    1.90    3.40
   9 -22  -3   -2.20    4.10
  -9  22  -3   -0.10    9.10
  22   9  -3  -13.40    8.80
  -9  22   3    2.80    3.60
  -8  22  -3    9.00   11.70
  22   8  -3   -9.30    8.40
   8 -22  -3    2.30    4.60
  -8  22   3   -0.80    4.00
   7 -22  -3   -1.10    4.80
  -7  22  -3    2.60    9.50
  22   7  -3    0.10    9.20
  -7  22   3    1.30    4.10
   6 -22  -3    0.60    5.30
  -6  22  -3  -17.60   16.60
  22   6  -3  -16.50    7.50
   5 -22  -3   -1.20    3.80
  -5  22  -3   -8.70    8.10
  22   5  -3   -0.80    8.40
  -5  22   3    0.50    3.10
  -4  22  -3   -7.90    8.40
   4 -22  -3    4.00    4.60
  22   4  -3   -0.20    7.70
  -4  22   3   -2.00    3.10
  -3  22  -3    8.90   10.60
  22   3  -3   10.30    8.40
   3 -22  -3    2.10    4.40
  -3  22   3   11.40    4.10
  -2  22  -3   -7.00    8.50
   2 -22  -3   -1.70    4.00
  22   2  -3   10.70    9.20
  -2  22   3    1.30    3.60
  22   1  -3    4.80    7.80
   1 -22  -3    1.40    4.00
  -1  22  -3    4.30    9.00
  -1  22   3    0.00    3.70
  22   0  -3   -0.80    8.60
   0  22  -3   -7.90    8.10
   0 -22  -3    0.10    3.70
   0  22   3    1.60    3.50
  -1 -22  -3   -1.20    4.00
  22  -1  -3   -2.60    8.50
  22  -1  -3  -31.80   27.60
   1  22  -3    1.80    7.50
   1  22   3    4.20    3.40
  22  -2  -3   -9.00   11.70
  -2 -22  -3   -0.30    4.30
   2  22  -3   10.30    8.30
  22  -2  -3   -3.00    7.90
   2  22   3    0.20    3.20
 -22   2   3    2.50    3.40
  -3 -22  -3    7.60    5.20
  22  -3  -3   20.20   12.20
  22  -3  -3    4.40    7.70
   3  22  -3    6.50    8.70
 -22   3   3   22.60    5.10
   3  22   3   19.90    5.10
  -4 -22  -3    0.50   12.30
  22  -4  -3   -3.70    8.00
  22  -4  -3   -5.60   11.40
   4  22  -3   -7.10    7.90
   4  22   3    1.40    3.80
 -22   4   3    3.60    3.20
  22  -5  -3   -4.30    9.70
  22  -5  -3  -11.60    6.90
   5  22  -3  -10.50    8.20
 -22   5   3    1.40    2.70
   5  22   3    2.50    3.50
   6  22  -3    5.20   12.60
  22  -6  -3   -6.00    9.60
 -22   6   3   -5.70    3.80
   6  22   3    4.40    6.40
   7  22  -3    7.00    9.60
  22  -7  -3    6.10    7.60
  22  -7  -3    7.40    9.50
   7  22   3    1.00    3.50
 -22   7   3    0.40    3.50
  22  -8  -3   -4.70    7.70
  22  -8  -3   -3.10   10.20
 -22   8   3   -0.80    3.20
   8  22   3    3.40    3.90
  22  -9  -3   -5.50    7.90
  22  -9  -3    1.80    9.60
 -22   9   3   -2.30    2.80
   9  22   3    0.50    3.80
  22 -10  -3   -8.20    8.10
  10  22  -3   16.50   17.10
  22 -10  -3    0.60   10.10
  10  22   3   -9.10    3.90
 -22  10   3    0.60    3.00
  22 -11  -3   -6.00    9.00
  22 -11  -3    7.30   10.10
  11  22   3    3.10    4.30
 -22  11   3   -0.40    3.20
  22 -12  -3    4.20   10.30
  22 -12  -3   -2.70    8.80
  12  22   3    4.70    4.70
 -22  12   3    0.90    3.70
  22 -13  -3   10.50   11.20
  22 -13  -3   -7.20   10.40
 -22  13   3   -1.00    4.10
  13  22   3    0.20    3.60
  22 -14  -3   -1.20    8.60
  14  22   3   -7.10    5.40
 -22  14   3    2.30    3.80
  22 -15  -3   39.20   13.50
  15  22   3    1.50    4.90
  13 -23  -3   -2.50    6.90
 -13  23  -3    5.60   12.80
 -13  23   3    3.60    4.70
  12 -23  -3    0.90    5.90
 -12  23  -3    0.00   17.90
 -12  23   3   -6.20    5.60
 -11  23  -3   -4.90    9.90
  11 -23  -3   -8.80    6.00
  23  11  -3   -1.10   13.80
 -11  23   3   -7.40    3.70
 -10  23  -3   -7.50   10.30
  10 -23  -3   -4.10    4.20
  23  10  -3   -2.20   11.70
 -10  23   3   -3.60    4.10
  23   9  -3   -2.40    9.90
  -9  23  -3   -2.20    9.80
   9 -23  -3    0.20    4.40
  -9  23   3   -0.30    3.90
  -8  23  -3   -5.80    8.90
  23   8  -3   -7.70    8.70
   8 -23  -3   -0.10    5.20
  -8  23   3    2.40    3.90
  -7  23  -3  -11.20    8.40
  23   7  -3   -6.70    8.10
   7 -23  -3   -1.40    4.20
  -7  23   3    1.10    3.80
   6 -23  -3   -4.10    3.90
  -6  23  -3  -12.70    7.50
  23   6  -3    2.80    9.10
  -6  23   3    3.80    3.70
  23   5  -3   -9.70    8.30
  -5  23  -3   -3.10    8.90
   5 -23  -3    1.80    3.90
  -5  23   3   -4.00    3.60
  -4  23  -3   -9.00    8.50
   4 -23  -3    1.30    4.30
  23   4  -3   -1.20    8.50
  -4  23   3   -2.40    3.70
  23   3  -3   -2.70    7.70
  -3  23  -3   -8.50    8.00
   3 -23  -3   -3.20    4.30
  -3  23   3   -0.60    3.80
  23   2  -3   -3.00    8.20
   2 -23  -3   -0.60    4.00
  -2  23  -3    0.00    9.70
  -2  23   3    8.10    4.40
  -1  23  -3   -4.70    8.70
  23   1  -3   -8.80    8.10
   1 -23  -3   -6.70    3.90
  -1  23   3    3.50    4.50
  23   0  -3   -3.90    7.70
   0  23  -3   -5.50    8.70
   0 -23  -3    2.00    4.20
   0  23   3   -9.70    4.40
   1  23  -3    8.00    8.80
  -1 -23  -3    4.40    4.80
  23  -1  -3   27.20   12.80
   1  23   3   -1.00    4.30
 -23   1   3    0.40    2.80
  -2 -23  -3    0.10    4.90
  23  -2  -3   -6.50    8.80
   2  23  -3   -3.80    7.70
 -23   2   3    6.50    3.70
   2  23   3   -2.40    3.60
   3  23  -3   -2.90    8.90
  23  -3  -3    0.20   13.80
  23  -3  -3    3.80    8.40
   3  23   3   -7.10    3.60
 -23   3   3   -1.30    2.90
  23  -4  -3   -8.50    7.60
   4  23  -3  -11.40    7.60
  23  -4  -3   -7.00   12.50
 -23   4   3    3.50    3.10
   4  23   3   -0.80    4.30
  23  -5  -3  -13.40    7.80
   5  23  -3   -0.20    8.40
  23  -5  -3    4.80   11.50
 -23   5   3   -1.10    3.20
   5  23   3   -2.30    3.70
  23  -6  -3    7.20    8.30
   6  23  -3   -0.60    9.00
  23  -6  -3    2.70   10.60
 -23   6   3    2.40    3.40
   6  23   3    2.00    4.10
  23  -7  -3   10.20   10.20
   7  23  -3   21.60   10.20
  23  -7  -3   10.70    8.50
   7  23   3   -0.30    3.90
   8  23  -3  -12.80   10.60
  23  -8  -3    8.70    9.50
  23  -8  -3   46.50   12.10
   8  23   3   -1.00    4.00
 -23   8   3    0.60    3.40
  23  -9  -3    1.50    9.90
  23  -9  -3    1.00    8.40
   9  23   3   -4.70    3.70
 -23   9   3    1.00    3.50
  23 -10  -3   15.90    9.40
  23 -10  -3   -8.50   11.00
  10  23   3   -0.40    3.60
 -23  10   3   -0.30    3.50
  23 -11  -3  -10.80   10.70
  11  23   3   -3.20    3.70
 -23  11   3    1.80    3.80
  23 -12  -3    4.40   10.50
  23 -12  -3    8.30   10.90
  23 -13  -3   -1.40   10.60
 -23  13   3   -5.80    3.50
  13  23   3    3.40    4.50
 -11  24  -3   -5.60   11.80
  24  10  -3   -3.40   15.60
 -10  24  -3    2.50   12.90
  10 -24  -3    3.00    5.20
  -9  24  -3   -9.10   15.90
   9 -24  -3   10.20    6.50
  24   9  -3    0.20   12.50
  -9  24   3   -5.60    3.80
  -8  24  -3  -15.50    9.90
   8 -24  -3    4.80    4.80
  24   8  -3  -13.10    9.10
  -8  24   3    1.60    3.80
   7 -24  -3    2.20    4.30
  24   7  -3   -2.20    9.10
  -7  24  -3  -12.20    8.70
  -7  24   3   -5.70    3.50
   6 -24  -3    0.90    4.60
  24   6  -3   13.50   10.50
  -6  24   3   -8.00    3.50
  -5  24  -3  -12.60    8.70
  24   5  -3    0.10    8.40
   5 -24  -3   -6.90    4.00
  -5  24   3   -5.10    3.50
  24   4  -3   -2.60    7.90
  -4  24  -3  -14.10    9.00
   4 -24  -3    2.00    4.50
  -4  24   3    2.20    4.40
   3 -24  -3   -0.50    4.60
  24   3  -3   -0.80    7.90
  -3  24  -3  -11.20    8.50
  -3  24   3    6.90    4.50
   2 -24  -3   -0.80    4.50
  24   2  -3    0.00    8.00
  -2  24  -3  -16.40    7.70
  -2  24   3    2.30    4.10
  24   1  -3   -2.80    8.00
   1 -24  -3    1.90    4.60
  -1  24  -3    1.40    9.80
  -1  24   3   -4.80    3.60
   0 -24  -3    5.50    5.70
  24   0  -3    6.90    8.90
   0  24  -3    3.00    8.80
   0  24   3   -0.10    4.30
   1  24  -3   11.30    9.00
  24  -1  -3    1.00    8.60
   1  24   3   -2.00    3.90
 -24   1   3    9.00    4.10
   2  24  -3   12.50    9.50
  24  -2  -3    1.20    9.30
 -24   2   3    0.90    2.90
   2  24   3   -1.60    4.40
   3  24  -3   -2.80    9.10
  24  -3  -3   -9.00    6.80
 -24   3   3    4.40    3.30
   3  24   3    1.90    4.40
   4  24  -3  -11.20    8.50
  24  -4  -3   -2.40   17.00
  24  -4  -3   -8.90    7.00
   4  24   3    3.20    4.10
 -24   4   3    1.60    3.20
  24  -5  -3    4.10    7.80
  24  -5  -3    6.80   13.40
   5  24  -3    2.60   10.60
   5  24   3    5.10    4.30
 -24   5   3   -0.20    3.20
  24  -6  -3   14.60   12.60
  24  -6  -3    2.80    9.30
   6  24  -3  -17.30    9.70
   6  24   3   -1.80    3.50
 -24   6   3   -0.50    3.40
   7  24  -3   -1.70   17.80
  24  -7  -3   -9.50    7.30
  24  -7  -3    8.90   11.40
 -24   7   3   -1.70    3.20
   7  24   3    0.20    3.80
  24  -8  -3    6.10    8.80
  24  -8  -3    3.90   10.70
 -24   8   3   -2.60    3.10
  24  -9  -3   10.90   10.60
  24  -9  -3   -4.30    9.10
   9  24   3   -2.70    4.00
 -24   9   3    0.10    3.30
  24 -10  -3   12.80   11.10
  24 -10  -3   20.10   13.30
 -24  10   3   -2.10    5.00
 -24  11   3   -6.10    3.60
  11  24   3   -3.30    4.40
  -9  25  -3  -12.40   11.40
  -9  25   3   -4.10    4.90
  -8  25  -3  -14.50   11.00
  25   8  -3  -11.50   14.20
  -8  25   3   -5.70    4.10
  25   7  -3    2.10   10.60
  -7  25  -3  -19.30    8.50
  -7  25   3  -15.80    6.30
   6 -25  -3    3.00    7.90
  25   6  -3  -15.00   10.00
  -6  25   3   -3.70    5.70
   5 -25  -3    6.00    6.20
  -5  25  -3  -12.90   10.00
  25   5  -3  -21.00    8.40
  -5  25   3    5.10    3.90
   4 -25  -3   -6.20    6.00
  25   4  -3  -17.30    8.30
  -4  25  -3    2.20   10.90
  -4  25   3    5.90    4.20
   3 -25  -3   17.40    6.90
  -3  25  -3   -9.60    9.90
  25   3  -3    7.10    9.10
  -3  25   3    6.40    4.40
  25   2  -3   -1.40    9.00
  -2  25  -3  -11.40    9.20
  -2  25   3    0.60    4.10
  -1  25  -3   -9.00    9.80
  25   1  -3    6.60    8.10
 -25  -1   3   -1.40    3.10
  -1  25   3   -8.20    3.70
   0  25  -3   15.50   10.10
  25   0  -3  -19.20    8.00
   0  25   3   -9.40    3.90
 -25   0   3   -1.70    3.20
   1  25  -3    0.40    9.60
  25  -1  -3  -10.50    7.50
 -25   1   3   -2.70    2.90
   1  25   3    0.70    4.30
  25  -2  -3   -1.20    9.30
   2  25  -3   -2.10    9.50
   2  25   3    1.20    4.20
 -25   2   3   -6.20    2.60
   3  25  -3  -17.40   10.00
  25  -3  -3    0.80    8.80
 -25   3   3   -5.90    3.10
   3  25   3   -7.30    3.80
  25  -4  -3  -13.10    7.40
 -25   4   3   -0.60    3.00
   4  25   3   -4.70    3.80
  25  -5  -3  -10.80    7.90
   5  25  -3  -13.30   11.50
 -25   5   3   -1.90    3.20
   5  25   3   -0.40    3.90
  25  -6  -3  -14.90    8.00
 -25   6   3    5.00    4.60
   6  25   3   -5.40    3.90
  25  -7  -3   -2.90    9.40
   7  25   3   -7.60    4.30
 -25   7   3   -2.10    5.20
  25  -8  -3    2.80    8.90
   8  25   3   -5.10    3.90
 -25   8   3    3.30    3.80
 -25   9   3   -2.20    3.70
   9  25   3   -9.40    4.30
  -6  26  -3   -2.00   11.80
  -5  26  -3  -21.40   11.70
  26   5  -3   -5.60   10.80
  26   4  -3   -2.40    9.60
  -4  26  -3   -9.80   10.50
  -4  26   3   -1.20    4.20
  -3  26  -3  -19.00    9.10
  26   3  -3   -2.50    8.40
  -2  26  -3    3.80    9.20
  26   2  -3   -2.50   10.00
  -2  26   3  -12.00    4.60
 -26  -2   3   -1.50    3.30
  -1  26  -3   15.40   10.90
  26   1  -3   -3.40    8.70
 -26  -1   3    3.10    4.40
  -1  26   3   -8.60    6.00
  26   0  -3    5.60   10.30
   0  26  -3   -6.80    9.80
 -26   0   3    3.00    5.00
  26  -1  -3   -3.20   10.40
   1  26  -3    5.50   10.60
 -26   1   3   -1.40    4.90
   1  26   3   -1.30    6.40
   2  26  -3  -16.70   12.90
  26  -2  -3  -16.50    8.60
 -26   2   3   -7.20    3.30
   2  26   3    3.40    5.00
 -26   3   3   -2.60    3.20
   3  26   3   -9.20    3.50
  26  -4  -3   -6.30    8.40
   4  26   3    4.90    4.20
 -26   4   3   -3.70    3.70
  26  -5  -3  -18.90    8.40
 -26   5   3    3.90    3.80
   5  26   3    4.50    4.30
  26  -6  -3   -6.60   12.70
   0   0  -4   28.40    7.10
   0   0  -4   22.40    5.30
   0   0  -4   36.50    7.90
   0   0   4   21.70    2.20
   0  -1  -4   -2.90    4.30
   0   1  -4   -2.40    5.80
  -1   0  -4    0.20    4.90
   1   0  -4   -6.20    4.50
   1   0  -4   -0.70    4.00
  -1   0  -4   -2.30    2.90
   0  -1  -4    4.30    4.90
  -1   0  -4   -3.80    4.20
   0   1  -4   -2.60    3.90
   0   1  -4    0.50    3.60
   0  -1  -4   -0.70    3.40
   1   0  -4    1.20    5.20
   0   1   4    1.30    1.00
  -1   0   4    0.20    0.80
   1  -1  -4    9.30    5.90
  -1  -1  -4    9.80    4.60
  -1   1  -4   10.40    5.00
  -1  -1  -4   13.70    6.10
   1  -1  -4   12.30    6.40
  -1   1  -4    9.80    4.60
   1   1  -4   22.20    8.00
  -1   1  -4   12.40    6.20
   1   1  -4    9.80    5.40
   1   1  -4    8.70    4.40
   1  -1  -4   16.10    5.60
  -1  -1  -4   17.90    6.80
  -1   1   4   10.70    1.60
   1   1   4   12.00    1.90
  -1   2  -4   25.80    6.20
   1  -2  -4   28.80    7.70
  -2  -1  -4   31.90    8.30
  -2  -1  -4   35.10    7.70
   2   1  -4   41.40    9.10
   1  -2  -4   38.70    9.70
   1  -2  -4   27.80    6.40
  -2  -1  -4   24.30    6.80
   2   1  -4   26.70    6.70
  -1   2  -4   26.60    6.50
  -1   2  -4   32.70    7.90
   2   1  -4   28.00    7.20
  -1   2   4   19.90    2.80
   2   1   4   20.00    2.40
   0   2  -4    2.50    4.60
   2   0  -4    2.50    5.50
   0  -2  -4    3.60    3.90
  -2   0  -4   -0.90    4.10
   2   0  -4   -0.80    5.10
  -2   0  -4   -1.90    5.90
   0  -2  -4   -3.10    5.60
  -2   0  -4   -2.80    5.00
   0   2  -4    1.40    4.30
   0   2  -4   -0.10    5.30
   2   0  -4    2.40    3.20
   0  -2  -4    4.60    5.40
   0   2   4    3.20    1.20
  -2   1  -4   26.50    6.80
   1   2  -4   25.60    6.60
   1   2  -4   25.30    7.50
  -1  -2  -4   21.80    8.40
   2  -1  -4   15.60    4.30
   2  -1  -4   28.90    7.80
  -1  -2  -4   27.00    8.60
   2  -1  -4   22.70    6.90
   1   2  -4   30.10    7.40
  -2   1  -4   40.00    8.70
  -1  -2  -4   25.60    7.50
  -2   1  -4   31.80    7.10
  -2   1   4   17.10    2.60
   1   2   4   18.70    2.40
  -2  -2  -4   98.89   11.80
   2   2  -4   93.89   11.60
  -2  -2  -4   96.29   12.80
  -2   2  -4   97.19   12.30
   2  -2  -4  105.39   11.20
  -2   2  -4  105.79   11.20
  -2   2  -4   90.29   11.70
  -2  -2  -4  104.59   11.20
   2  -2  -4   92.09   13.10
   2   2  -4  100.59   11.80
   2  -2  -4  103.89   12.40
   2   2  -4  101.19   11.80
  -2   2   4   89.69    7.80
   2   2   4   84.19    7.50
  -3  -2  -4   19.30    6.40
  -2   3  -4   17.90    6.10
  -2   3  -4   23.40    6.60
   3   2  -4   11.20    4.00
   3   2  -4   11.00    6.50
  -3  -2  -4   14.40    6.70
  -3  -2  -4   19.20    5.60
  -2   3  -4   33.40    8.10
   2  -3  -4   11.80    4.00
   2  -3  -4   23.30    7.60
   2  -3  -4   32.80    9.70
   3   2  -4   29.80    7.40
   3   2   4   17.60    2.50
  -2   3   4   14.70    2.30
  -1   3  -4   13.50    5.10
   1  -3  -4   18.90    4.30
  -3  -1  -4   14.30    5.50
   3   1  -4   13.00    6.70
  -3  -1  -4   18.10    5.80
   3   1  -4   18.10    6.10
   1  -3  -4   19.70    8.10
   1  -3  -4   14.50    6.00
   3   1  -4   14.50    5.40
  -3  -1  -4   15.50    7.30
   3   1   4   13.00    1.80
  -1   3   4   12.00    2.10
   3   0  -4    2.50    3.70
   0  -3  -4    6.30    4.80
   0   3  -4    2.20    5.40
   0   3  -4    4.60    7.70
  -3   0  -4   -0.30    5.20
  -3   0  -4    4.10    4.10
  -3   0  -4    3.70    4.90
   0  -3  -4    5.70    6.40
   0  -3  -4    2.40    3.20
   3   0  -4    3.40    4.70
   0   3  -4    1.60    4.70
   3   0  -4    4.60    6.60
   0   3   4    2.30    1.40
  -1  -3  -4   26.20    8.90
   1   3  -4   28.60    7.50
   1   3  -4   27.40    7.20
   1   3  -4   16.10    5.80
  -3   1  -4   20.20    7.20
  -1  -3  -4   16.40    6.30
  -3   1  -4   22.20    7.50
   3  -1  -4   16.80    6.50
   3  -1  -4   20.80    8.00
   3  -1  -4   25.30    6.70
  -3   1  -4   20.30    5.50
   1   3   4   19.20    2.80
  -3   1   4   19.00    2.80
  -3   2  -4   22.50    6.10
  -2  -3  -4   18.90    6.90
  -3   2  -4   14.90    6.90
   3  -2  -4   18.20    7.30
  -3   2  -4   13.00    4.80
   2   3  -4   18.10    5.70
  -2  -3  -4   11.90    4.40
   2   3  -4   18.90    6.70
  -2  -3  -4   17.80    7.50
   3  -2  -4   23.60    7.40
   3  -2  -4   19.60    5.80
   2   3  -4   15.00    5.20
  -3   2   4   11.40    2.10
   2   3   4   14.60    2.10
   3  -3  -4    7.40    5.90
  -3   3  -4    6.00    4.40
   3  -3  -4    5.40    4.00
   3   3  -4    5.30    5.10
  -3   3  -4    1.90    5.10
   3   3  -4    5.30    4.50
  -3  -3  -4    4.20    3.30
  -3   3  -4    3.20    4.00
   3  -3  -4    6.10    7.10
  -3  -3  -4    0.50    5.70
   3   3  -4    1.80    3.30
  -3  -3  -4    4.50    5.50
   3   3   4    4.70    1.20
  -3   3   4    6.50    1.80
   3  -4  -4   19.00    7.20
  -4  -3  -4   30.30    8.70
  -3   4  -4   37.80    7.80
   4   3  -4   28.50    6.20
   4   3  -4   32.60    7.50
   4   3  -4   45.80    8.40
  -3   4  -4   29.10    7.00
  -4  -3  -4   34.70    8.10
  -4  -3  -4   34.00    5.90
   3  -4  -4   24.50    6.90
   3  -4  -4   36.40    7.10
  -3   4   4   32.50    3.90
   4   3   4   27.00    3.80
   2  -4  -4   65.99    8.70
   4   2  -4   68.49   10.20
  -2   4  -4   64.79    9.80
  -4  -2  -4   66.89    9.70
  -2   4  -4   58.59   10.20
   4   2  -4   71.09   10.10
   4   2  -4   59.19    9.60
   2  -4  -4   72.29   10.60
  -4  -2  -4   66.99    8.50
  -4  -2  -4   70.39   11.60
   2  -4  -4   65.39   12.60
  -2   4  -4   54.99    8.20
   4   2   4   57.19    5.50
  -2   4   4   58.29    5.80
  -4  -1  -4   29.00    5.70
  -1   4  -4   31.60    7.20
   1  -4  -4   38.30    7.20
  -1   4  -4   41.70    7.80
  -4  -1  -4   23.10    6.40
   1  -4  -4   28.40    7.30
   1  -4  -4   42.50   11.20
  -1   4  -4   24.00    5.90
  -4  -1  -4   34.00    9.10
   4   1  -4   45.00    8.90
   4   1  -4   27.40    6.40
   4   1  -4   31.40    7.60
   4   1   4   30.10    3.30
  -1   4   4   19.20    3.30
   0   4  -4  138.29   13.60
   0   4  -4  124.59   14.70
   4   0  -4  165.08   17.30
   0   4  -4  143.89   14.30
  -4   0  -4  140.59   13.90
  -4   0  -4  135.49   15.00
  -4   0  -4  144.29   14.10
   4   0  -4  140.79   14.90
   4   0  -4  132.79   14.20
   0  -4  -4  144.99   13.50
   0  -4  -4  143.79   15.90
   0  -4  -4  135.69   14.60
   4   0   4  124.99   10.30
   0   4   4  125.99   10.80
  -4   1  -4   38.10    8.30
  -1  -4  -4   29.90    7.00
   4  -1  -4   22.90    7.20
  -4   1  -4   42.50    7.70
   4  -1  -4   24.00    5.50
  -1  -4  -4   37.20   11.90
   4  -1  -4   41.10    9.10
   1   4  -4   34.10    7.90
   1   4  -4   36.50    7.70
   1   4  -4   27.10    6.80
   1   4   4   28.80    3.70
  -2  -4  -4   46.40    9.80
   4  -2  -4   72.69   11.10
   2   4  -4   56.99    9.50
  -4   2  -4   55.09    8.30
  -4   2  -4   70.89   11.40
   4  -2  -4   56.19    8.50
   2   4  -4   62.39   10.50
  -2  -4  -4   54.79    7.90
  -4   2  -4   57.29    9.30
   2   4  -4   69.49    9.90
   4  -2  -4   50.39    9.90
  -2  -4  -4   53.49    9.00
   2   4   4   52.39    5.20
  -4   2   4   51.39    5.40
  -4   3  -4   29.90    6.50
   3   4  -4   39.00    8.00
   4  -3  -4   31.50    6.80
   4  -3  -4   32.80    7.40
  -3  -4  -4   29.30    7.00
  -4   3  -4   24.10    6.80
  -4   3  -4   33.10    6.10
  -3  -4  -4   36.80    6.70
  -3  -4  -4   29.80    7.90
   3   4  -4   36.00    7.50
   4  -3  -4   21.70    6.90
   3   4  -4   33.30    7.00
   3   4   4   27.10    3.60
  -4   3   4   28.00    3.70
   4   4  -4   -0.60    3.70
   4  -4  -4   -2.60    4.60
  -4   4  -4   -2.10    3.70
   4  -4  -4    1.80    3.80
   4  -4  -4    4.80    6.80
   4   4  -4    1.00    4.90
  -4  -4  -4    1.30    5.90
  -4  -4  -4   -2.20    2.50
  -4   4  -4    1.90    5.10
  -4   4  -4   -0.90    3.50
  -4  -4  -4    3.30    4.60
   4   4  -4   -4.60    4.30
   4   4   4   -0.20    1.30
  -4   4   4    0.30    1.60
  -5  -4  -4   29.80    7.30
  -4   5  -4   33.50    8.00
   5   4  -4   27.20    7.10
  -4   5  -4   22.40    6.20
   4  -5  -4   23.30    6.90
  -5  -4  -4   36.00    9.40
  -5  -4  -4   27.80    5.10
   5   4  -4   31.50    7.60
   4  -5  -4   21.40    6.80
   5   4  -4   39.10    6.90
   5   4   4   20.60    3.30
  -3   5  -4  109.19   13.00
  -3   5  -4  104.99   12.20
   3  -5  -4  103.39   13.20
   5   3  -4   99.79   12.50
   5   3  -4  105.79   11.90
   3  -5  -4   97.19   14.30
  -5  -3  -4  109.09   12.40
   5   3  -4  102.99   12.60
  -5  -3  -4   99.09   10.80
  -5  -3  -4   95.79   13.60
  -3   5  -4   95.69   10.50
   5   3   4   94.89    8.50
  -3   5   4  105.79    8.90
  -5  -2  -4    5.40    4.80
   2  -5  -4    5.00    5.70
   5   2  -4   12.50    5.60
   2  -5  -4    4.20    6.10
  -2   5  -4   11.60    5.80
  -5  -2  -4   10.60    7.10
   5   2  -4    6.40    6.10
  -2   5  -4    7.20    4.10
  -2   5  -4   10.30    5.30
   2  -5  -4    8.40    4.20
  -5  -2  -4    7.40    4.00
   5   2  -4    5.70    4.20
  -2   5   4    6.20    2.00
   5   2   4    6.50    1.90
  -1   5  -4    3.40    4.00
  -5  -1  -4    2.20    3.40
   1  -5  -4    2.30   11.90
  -5  -1  -4    5.10    6.40
   5   1  -4    1.20    4.00
   1  -5  -4   -2.10    5.20
  -1   5  -4    0.80    4.50
   1  -5  -4    5.60    3.50
  -1   5  -4    4.70    4.70
  -5  -1  -4    1.30    4.30
   5   1  -4    6.70    5.80
   5   1  -4    6.60    5.40
   5   1   4    2.30    1.40
  -1   5   4    3.20    1.50
   0   5  -4    7.20    4.20
   5   0  -4    6.00    5.40
  -5   0  -4    3.70    4.30
   0  -5  -4   -1.00    5.30
   0   5  -4    1.50    5.00
   0  -5  -4   -0.10    4.80
   0  -5  -4    6.90    4.10
  -5   0  -4    2.90    3.60
  -5   0  -4    4.00    5.70
   0   5  -4    3.90    5.00
   5   0  -4   -4.10    5.10
   5   0  -4    5.60    5.60
   0   5   4    4.60    1.60
   5   0   4    3.30    1.50
  -1  -5  -4    5.80    4.10
   5  -1  -4   -1.20    2.80
  -5   1  -4   -1.60    5.20
   5  -1  -4    2.20    5.70
  -1  -5  -4   -0.30    4.70
   1   5  -4    0.60    4.00
  -5   1  -4    1.80    4.70
  -5   1  -4    0.80    4.10
   5  -1  -4    1.60    5.40
   1   5  -4    7.40    5.10
  -1  -5  -4    3.30    5.70
   1   5  -4   -0.80    4.50
   1   5   4    5.60    1.70
   2   5  -4    4.70    5.10
  -5   2  -4    4.70    5.80
   5  -2  -4    4.80    6.30
  -2  -5  -4    1.20    5.60
  -5   2  -4    7.10    4.20
   2   5  -4    2.80    3.90
   2   5  -4    6.30    5.30
   5  -2  -4    8.80    6.50
  -2  -5  -4    5.60    5.80
  -5   2  -4    4.00    3.90
   5  -2  -4   10.40    5.20
  -2  -5  -4    8.10    3.60
   2   5   4    7.40    1.90
   5  -3  -4  107.79   14.00
   3   5  -4   81.59   11.00
  -5   3  -4   97.39   10.60
  -5   3  -4   96.39   12.40
   3   5  -4   80.89   10.50
  -5   3  -4   97.99   11.70
   3   5  -4   84.59   12.30
  -3  -5  -4  106.69   15.60
  -3  -5  -4  106.89   10.50
  -3  -5  -4   87.49   11.60
   5  -3  -4   95.29   12.60
   5  -3  -4  103.09   11.40
   3   5   4   94.89    8.10
  -5   3   4   83.89    8.20
  -4  -5  -4   30.40    7.30
   4   5  -4   35.30    6.90
  -4  -5  -4   24.30    8.30
   4   5  -4   23.00    6.80
   5  -4  -4   24.30    7.80
   5  -4  -4   31.30    7.20
   5  -4  -4   34.50    6.10
  -5   4  -4   31.80    6.20
   4   5  -4   33.50    7.50
  -5   4  -4   30.10    6.90
  -5   4  -4   37.30    8.20
   4   5   4   31.50    4.10
  -5  -5  -4  111.89   15.10
   5   5  -4  111.59   13.40
   5  -5  -4  124.29   14.30
   5  -5  -4  121.89   15.50
  -5  -5  -4  122.89   13.60
  -5   5  -4  119.09   13.40
   5   5  -4  120.29   14.00
   5   5  -4  111.19   12.30
  -5   5  -4  138.59   14.40
  -5   5  -4  113.39   12.00
  -5   5   4  114.39   10.40
   5   5   4  127.19   10.30
   6   5  -4   61.39    8.90
   5  -6  -4   61.59   10.80
   6   5  -4   53.19    9.60
   6   5  -4   48.50    9.40
  -5   6  -4   71.39   11.40
  -6  -5  -4   58.69   12.10
  -5   6  -4   70.99   10.10
   5  -6  -4   87.59   15.60
  -6  -5  -4   42.50    7.90
   6   5   4   54.39    6.10
  -5   6   4   54.49    6.10
   6   4  -4    5.90    5.10
  -4   6  -4    3.90    4.80
  -4   6  -4    2.20    4.50
   4  -6  -4    7.50    6.10
  -6  -4  -4   -0.70    4.80
   4  -6  -4    4.00    6.10
   6   4  -4   10.90    6.30
  -6  -4  -4    3.20    3.20
   6   4  -4   -0.30    3.80
  -4   6  -4    1.20    3.50
  -6  -4  -4   -4.10    9.90
  -4   6   4   -1.60    1.60
   6   4   4    1.50    1.60
  -3   6  -4  145.49   15.10
   3  -6  -4  163.58   17.80
  -6  -3  -4  139.59   13.50
   6   3  -4  144.49   14.70
   6   3  -4  147.49   15.80
  -6  -3  -4  132.79   16.10
   6   3  -4  161.58   15.70
   3  -6  -4  159.08   15.90
  -3   6  -4  153.98   16.50
  -3   6  -4  148.99   13.80
  -6  -3  -4  151.28   15.30
   6   3   4  133.59   11.80
  -3   6   4  150.78   12.20
  -2   6  -4   14.90    5.30
  -2   6  -4   26.40    7.30
  -2   6  -4   22.60    5.40
  -6  -2  -4   13.90    7.10
   6   2  -4   25.10    7.20
  -6  -2  -4   15.80    4.40
   2  -6  -4    8.60    6.10
   2  -6  -4   13.90    6.10
   6   2  -4   19.20    5.90
  -6  -2  -4   19.10    5.60
   6   2  -4   20.00    6.70
   6   2   4   12.00    2.30
   6   1  -4  110.59   13.20
  -1   6  -4   93.89   12.50
  -6  -1  -4  100.59   12.80
  -1   6  -4   83.29    9.80
   1  -6  -4   88.99   11.70
   6   1  -4   87.69   12.30
   6   1  -4   98.89   12.20
  -1   6  -4  102.39   11.20
   1  -6  -4   96.69   13.70
  -6  -1  -4   82.59   10.00
  -6  -1  -4   87.69   10.80
  -1   6   4   86.79    8.10
   6   1   4   80.09    7.70
   0   6  -4  175.48   18.00
   0   6  -4  183.48   16.20
   6   0  -4  168.18   16.80
  -6   0  -4  167.68   16.40
   0   6  -4  162.08   15.50
  -6   0  -4  181.18   18.10
   0  -6  -4  168.38   17.00
   6   0  -4  170.58   17.80
   6   0  -4  158.48   17.70
  -6   0  -4  181.48   16.20
   0  -6  -4  165.38   18.80
   0   6   4  191.88   14.10
   6   0   4  163.08   13.60
   1   6  -4   96.89   11.00
  -1  -6  -4   86.19   11.80
   6  -1  -4   91.49   12.90
   1   6  -4   99.89   13.10
  -6   1  -4  100.39   12.80
  -6   1  -4   86.39   11.00
   6  -1  -4   94.99   11.40
   1   6  -4   89.69   10.60
  -1  -6  -4   98.09   13.60
   6  -1  -4   96.49   13.10
  -6   1  -4  100.49   11.10
   1   6   4   98.79    8.60
   6  -2  -4   27.00    8.10
  -6   2  -4   23.90    6.30
   2   6  -4   23.60    5.60
   6  -2  -4   32.10    9.30
  -2  -6  -4   18.10    6.50
  -6   2  -4   29.20    7.20
  -6   2  -4   24.50    6.50
   2   6  -4   17.90    6.40
  -2  -6  -4   12.50    6.50
   6  -2  -4   20.60    5.60
   2   6  -4   19.40    5.30
   2   6   4   20.90    3.30
   6  -3  -4  161.28   15.50
   3   6  -4  139.59   14.10
   3   6  -4  151.78   16.70
   3   6  -4  159.38   16.80
  -6   3  -4  165.38   14.80
  -6   3  -4  153.78   15.90
   6  -3  -4  157.68   17.70
  -6   3  -4  151.98   16.30
  -3  -6  -4  159.88   15.90
  -3  -6  -4  140.69   17.00
   6  -3  -4  160.48   16.50
   3   6   4  155.48   12.70
  -6   3   4  148.09   12.60
   4   6  -4   -3.30    4.00
   4   6  -4    1.20    4.80
  -6   4  -4    1.50    4.00
  -4  -6  -4    6.90    7.00
  -6   4  -4    7.00    5.80
   4   6  -4    2.20    4.50
  -6   4  -4    3.90    4.20
   6  -4  -4    5.30    7.40
   6  -4  -4   -0.30    5.40
  -4  -6  -4    3.70    5.70
  -6   4   4   -0.40    1.70
   5   6  -4   61.09   10.40
   6  -5  -4   78.69   14.90
  -5  -6  -4   65.49    9.70
  -6   5  -4   60.59   10.30
   5   6  -4   52.69    8.90
  -5  -6  -4   64.99   11.30
  -6   5  -4   60.39    8.00
  -6   5  -4   63.49   11.40
   6  -5  -4   61.69   10.70
   5   6  -4   55.49    8.10
  -6   5   4   49.30    6.20
   5   6   4   56.99    6.30
  -6  -6  -4    0.30    6.20
   6  -6  -4    2.80    5.10
  -6   6  -4    9.50    6.10
   6   6  -4   11.30    5.40
  -6  -6  -4   11.30    5.80
  -6   6  -4    9.50    5.80
   6  -6  -4    6.20    6.50
   6   6  -4    3.60    5.00
  -6   6  -4    8.50    4.10
   6   6  -4   12.20    5.10
   6   6   4    2.60    2.00
   7   6  -4   29.10    7.30
  -7  -6  -4   34.90   11.20
   6  -7  -4   16.20    7.00
   6  -7  -4   25.30    9.60
  -6   7  -4   24.80    7.70
   7   6  -4   21.00    6.30
   7   6  -4   24.70    5.90
  -7  -6  -4   22.80    6.30
  -6   7   4   16.20    3.20
   7   6   4   19.40    3.30
  -7  -5  -4  145.49   15.10
   5  -7  -4  134.19   15.10
   7   5  -4  121.49   13.40
  -5   7  -4  166.68   17.00
   7   5  -4  149.59   15.50
  -7  -5  -4  133.19   16.10
   7   5  -4  138.99   15.70
  -5   7  -4  137.39   12.90
   5  -7  -4  146.09   18.10
  -5   7   4  139.69   12.10
   7   5   4  139.39   11.90
   4  -7  -4   14.20    6.40
  -4   7  -4    6.90    5.30
   7   4  -4    8.00    5.30
  -7  -4  -4   11.20    5.80
  -7  -4  -4   10.80    7.30
   7   4  -4   13.30    5.70
   7   4  -4    8.10    6.00
  -4   7  -4    4.80    3.50
  -4   7  -4    9.00    5.80
   4  -7  -4    6.40    5.40
  -4   7   4    2.70    1.90
   7   4   4    3.10    2.10
  -7  -3  -4  113.09   12.10
  -7  -3  -4   97.59   13.40
   3  -7  -4   92.49   14.20
  -3   7  -4   92.19   11.60
   7   3  -4  104.89   11.70
   7   3  -4   95.89   13.00
   3  -7  -4   97.49   12.30
  -7  -3  -4   93.89   10.00
  -3   7  -4   89.19   10.00
  -3   7  -4  100.29   13.40
   7   3  -4   91.89   11.90
  -3   7   4  100.09    8.80
   7   3   4   91.79    8.60
   7   2  -4   17.00    5.20
  -2   7  -4   18.40    6.30
  -7  -2  -4   16.20    4.70
   2  -7  -4   20.50    6.60
  -7  -2  -4   31.10   12.90
  -2   7  -4   27.20    7.80
   7   2  -4   19.80    7.00
  -7  -2  -4   25.60    5.70
   2  -7  -4    7.80    6.40
  -2   7  -4   24.40    5.00
   7   2  -4   20.40    6.70
   7   2   4   16.70    2.80
  -2   7   4   14.50    3.10
   1  -7  -4   68.49   12.60
  -7  -1  -4   89.39   10.80
  -7  -1  -4   94.19   12.70
   7   1  -4   94.39   11.40
   7   1  -4  113.49   19.10
   7   1  -4   85.99   12.70
  -7  -1  -4   92.19   10.30
  -1   7  -4  104.89   11.20
   1  -7  -4   89.69   11.90
  -1   7  -4   90.29    9.90
   7   1   4   88.69    8.10
  -1   7   4   95.69    8.50
   0  -7  -4   -0.40    6.70
   0   7  -4    2.50    3.90
   7   0  -4    5.20    4.60
   0   7  -4    4.40    5.30
   7   0  -4    5.60    5.70
  -7   0  -4    5.50    4.20
   7   0  -4    2.60    6.20
  -7   0  -4    6.10    7.00
   0  -7  -4    0.10    5.00
  -7   0  -4    5.80    3.80
   0   7  -4   11.00    5.20
   0   7   4    2.20    1.80
  -1  -7  -4   87.79   11.70
  -7   1  -4   75.29   10.40
   1   7  -4   78.49   12.20
   7  -1  -4   85.89   12.20
  -7   1  -4   79.69   11.90
   7  -1  -4   83.19   12.60
   1   7  -4   72.59    9.70
  -7   1  -4   82.89    9.90
  -1  -7  -4   75.99   13.20
   7  -1  -4   98.89   11.20
   1   7  -4   80.89    9.40
   1   7   4   86.29    7.80
   2   7  -4   30.10    6.70
  -7   2  -4   26.50    6.50
   7  -2  -4   20.70    8.10
   2   7  -4   23.60    7.00
  -7   2  -4   28.80    5.70
   7  -2  -4   23.70    7.00
  -2  -7  -4   15.80    7.00
  -2  -7  -4   26.80    7.10
   7  -2  -4   19.00    5.10
  -7   2  -4   18.10    6.40
   2   7  -4   16.50    5.50
   2   7   4   22.40    3.50
   7  -3  -4  104.09   11.90
   3   7  -4  108.39   13.90
   3   7  -4  101.09   11.30
   3   7  -4  108.99   11.50
   7  -3  -4  100.79   13.30
  -7   3  -4   97.29   12.80
  -3  -7  -4  101.69   12.70
  -3  -7  -4   99.79   13.70
  -7   3  -4  105.99   11.30
  -7   3  -4  107.09   12.40
   7  -3  -4  106.69   14.70
   3   7   4  105.09    9.40
  -7   3   4  104.79    9.40
  -4  -7  -4    5.20    5.70
   7  -4  -4    8.40    8.30
  -7   4  -4   15.00    4.70
   7  -4  -4   12.90    6.30
   4   7  -4   13.10    6.30
  -7   4  -4   16.10    6.90
  -7   4  -4    9.40    4.90
   4   7  -4   -1.00    4.70
   4   7  -4    9.60    5.30
  -4  -7  -4    8.20    7.80
   4   7   4    4.40    1.90
  -7   4   4    6.40    2.20
  -5  -7  -4  137.89   16.50
  -5  -7  -4  140.59   14.90
   5   7  -4  147.79   16.20
  -7   5  -4  144.49   15.80
   5   7  -4  105.99   13.00
   5   7  -4  147.49   14.40
   7  -5  -4  137.19   15.90
   7  -5  -4  138.49   17.70
  -7   5  -4  124.59   14.90
  -7   5  -4  140.79   13.30
  -7   5   4  144.69   12.20
   5   7   4  156.08   12.20
  -7   6  -4   26.80    7.40
  -6  -7  -4   27.30    8.40
   6   7  -4   18.90    7.00
   6   7  -4    7.40    7.80
   7  -6  -4   30.40    8.20
   6   7  -4   21.20    6.60
   7  -6  -4   30.80   11.30
  -6  -7  -4   18.70    6.00
  -7   6   4   17.60    3.50
   6   7   4   20.60    3.70
   7  -7  -4  236.08   22.80
  -7   7  -4  268.27   24.30
   7   7  -4  259.47   23.40
   7   7  -4  242.38   21.90
  -7  -7  -4  214.98   23.50
   7  -7  -4  218.78   24.70
  -7  -7  -4  243.88   22.10
   7   7   4  249.08   19.60
  -7   7   4  244.18   19.70
   8   7  -4   39.40    8.70
   7  -8  -4   44.90    8.70
  -8  -7  -4   36.10    7.50
   8   7  -4   26.90    6.70
   7  -8  -4   60.69   14.80
  -8  -7  -4   33.50    8.20
  -7   8   4   38.30    5.50
   8   7   4   49.60    5.90
   8   6  -4   44.80   13.00
   6  -8  -4   39.90    8.30
   8   6  -4   23.80    5.80
   8   6  -4   29.20    8.40
   6  -8  -4   42.50   12.00
  -6   8  -4   44.20    9.60
  -8  -6  -4   28.20    7.40
  -8  -6  -4   36.30    7.80
  -6   8   4   19.00    4.00
   8   6   4   25.50    4.20
   8   5  -4   62.29   11.50
   8   5  -4   64.69   10.40
   8   5  -4   63.69    9.30
  -8  -5  -4   76.39   12.90
  -8  -5  -4   78.79   10.50
  -5   8  -4   82.59   13.30
   5  -8  -4   71.49   14.90
   5  -8  -4   72.89   11.10
  -5   8   4   69.69    7.20
   8   5   4   72.49    7.30
  -8  -4  -4   14.10    5.60
   4  -8  -4    4.80    5.30
   4  -8  -4    0.70    7.40
  -8  -4  -4   -0.60    6.00
   8   4  -4    3.30    4.50
   8   4  -4   -5.90    5.10
  -4   8  -4    4.00    4.00
  -4   8  -4    5.80    5.40
   8   4  -4   10.80    6.50
  -4   8   4    1.80    2.10
   8   4   4    0.30    2.10
  -8  -3  -4   74.09    9.00
   8   3  -4   86.19   10.80
  -3   8  -4   92.89   12.90
   8   3  -4   88.29   11.00
  -8  -3  -4   87.79   10.60
   8   3  -4   86.39   12.90
  -8  -3  -4   85.99   12.60
   3  -8  -4   82.89   11.60
  -3   8  -4   76.69    9.20
   3  -8  -4   52.99   10.80
   8   3   4   84.49    7.80
  -3   8   4   80.39    7.90
  -8  -2  -4   52.09    7.70
   2  -8  -4   76.09   14.10
   8   2  -4   71.49   10.00
  -2   8  -4   71.69   11.70
  -2   8  -4   49.00    7.40
  -8  -2  -4   43.30    8.00
   8   2  -4   61.69    9.30
   8   2  -4   63.99   11.30
  -8  -2  -4   54.69   10.60
   2  -8  -4   37.70    8.30
   8   2   4   60.09    6.70
  -2   8   4   59.59    6.20
  -8  -1  -4  147.69   14.00
   8   1  -4  147.79   16.10
   1  -8  -4  155.18   15.90
   8   1  -4  152.08   17.10
  -1   8  -4  135.79   13.30
  -1   8  -4  160.08   17.30
  -8  -1  -4  155.38   16.60
   1  -8  -4  135.59   17.30
  -8  -1  -4  137.59   14.40
   8   1  -4  153.88   15.40
  -1   8   4  159.08   12.60
   8   1   4  139.09   12.60
   0   8  -4    1.60    3.80
   8   0  -4    2.60    2.70
   0   8  -4    1.90    5.10
  -8   0  -4    3.50    5.00
   8   0  -4    2.20    6.20
  -8   0  -4   10.50    7.00
   0  -8  -4    8.30    5.30
   8   0  -4    3.70    5.70
   0  -8  -4   14.40   12.40
  -8   0  -4    3.00    3.20
   0   8   4    2.50    2.00
  -8   1  -4  159.98   16.60
   8  -1  -4  156.98   17.50
   8  -1  -4  156.38   17.40
  -8   1  -4  148.89   14.70
  -8   1  -4  148.69   14.70
   1   8  -4  173.28   17.70
   1   8  -4  134.99   13.80
   1   8  -4  128.09   14.20
  -1  -8  -4  156.08   16.10
  -1  -8  -4  135.39   17.30
   1   8   4  172.28   13.00
  -2  -8  -4   57.39   10.20
   2   8  -4   51.79   10.40
   8  -2  -4   67.59    9.50
   8  -2  -4   50.39   11.10
   2   8  -4   38.90    8.00
  -8   2  -4   55.79    9.60
  -8   2  -4   69.09    8.90
  -8   2  -4   64.69   11.00
   8  -2  -4   47.50    9.80
   2   8  -4   46.50    7.40
  -2  -8  -4   49.50   10.40
   2   8   4   64.29    6.40
  -8   3  -4   81.39   11.70
  -3  -8  -4   85.39   14.10
  -3  -8  -4  110.09   12.40
  -8   3  -4   84.79   10.40
   8  -3  -4   98.09   13.00
   3   8  -4   77.19   10.00
  -8   3  -4   84.49   11.40
   8  -3  -4   94.59   16.40
   3   8  -4  102.09   13.40
   3   8   4   95.39    8.70
   4   8  -4    6.40    4.70
   8  -4  -4    9.90    7.70
   4   8  -4    3.30    4.40
  -4  -8  -4    6.50    5.30
   8  -4  -4    7.00    6.70
  -8   4  -4    4.80    4.50
  -4  -8  -4   13.60    7.10
  -8   4  -4   14.10    6.20
   4   8   4    1.00    1.90
  -8   4   4    2.10    2.10
   8  -5  -4   76.49   14.70
  -5  -8  -4   63.69   11.70
   5   8  -4   73.39   10.00
   8  -5  -4   58.59   10.90
   5   8  -4   84.89   12.20
  -5  -8  -4   84.29   11.00
  -8   5  -4   82.09   11.50
  -8   5  -4   81.79   11.70
  -8   5   4   75.49    7.80
   5   8   4   83.29    8.00
  -6  -8  -4   25.50    8.90
  -8   6  -4   45.70    9.00
   6   8  -4   24.80    6.90
   8  -6  -4   35.30    9.40
   8  -6  -4   42.70    9.20
   6   8  -4   35.30    7.50
  -6  -8  -4   43.60    8.20
   6   8   4   23.50    4.20
  -8   6   4   30.10    4.80
  -7  -8  -4   47.60    9.00
  -7  -8  -4   56.79   11.40
   8  -7  -4   49.90   13.30
   7   8  -4   46.00   10.20
   8  -7  -4   38.60    8.10
  -8   7  -4   50.59   10.40
   7   8  -4   34.90    7.50
   7   8   4   50.09    6.20
  -8   7   4   41.40    6.00
  -8   8  -4    5.30    6.50
  -8  -8  -4   13.90    5.90
   8  -8  -4   11.20    6.40
   8   8  -4   14.00    6.50
  -8  -8  -4   10.70    7.40
   8   8  -4   12.70    6.40
   8  -8  -4   17.80    7.70
  -8   8   4    3.90    2.50
   8   8   4    6.90    2.60
   9   8  -4    0.90    4.80
   8  -9  -4   11.20    9.00
   8  -9  -4    2.00    5.60
  -8   9  -4    8.20    6.70
   9   8  -4    5.20    6.10
  -9  -8  -4    0.50    6.10
  -9  -8  -4    9.10    5.90
  -8   9   4    1.90    2.10
   9   8   4    2.60    2.50
  -9  -7  -4  107.69   14.90
   7  -9  -4   99.09   13.20
   9   7  -4  123.19   14.00
  -9  -7  -4  104.49   13.00
   9   7  -4  105.09   14.10
   7  -9  -4  105.09   16.10
  -7   9   4  111.39   10.60
   9   7   4  110.89   10.40
   6  -9  -4    5.90    7.30
  -6   9  -4   10.30    6.20
   9   6  -4    5.90    4.30
  -9  -6  -4   12.30    7.80
   9   6  -4    7.30    7.10
  -9  -6  -4   11.60    5.80
   6  -9  -4    8.00    5.20
  -6   9   4    4.50    2.30
   9   6   4    4.20    2.50
   9   5  -4  191.98   21.40
   5  -9  -4  236.28   21.30
   9   5  -4  191.08   18.40
   5  -9  -4  183.28   22.80
  -9  -5  -4  205.08   21.50
  -9  -5  -4  237.38   20.70
   9   5  -4  248.68   21.20
   9   5   4  212.38   17.60
  -5   9   4  235.98   18.00
   4  -9  -4   13.70    7.90
  -9  -4  -4    5.10    5.90
   9   4  -4   13.30   10.30
   9   4  -4    3.80    5.50
  -9  -4  -4   19.10    5.80
   4  -9  -4    4.10    4.90
   9   4  -4   12.20    7.80
  -4   9  -4    8.40    5.60
  -4   9   4   -0.70    1.80
   9   4   4    4.40    2.30
   9   3  -4  130.59   15.80
  -9  -3  -4  129.49   13.50
  -3   9  -4  110.09   11.50
   3  -9  -4  128.99   14.50
  -3   9  -4  126.29   15.80
   3  -9  -4  105.89   16.10
   9   3  -4  117.59   13.60
  -9  -3  -4  132.09   15.30
   9   3  -4  137.69   14.10
  -3   9   4  131.49   11.00
   9   3   4  112.69   10.80
   9   2  -4    5.20    7.30
   9   2  -4   12.50    7.30
  -9  -2  -4   -4.40    3.60
  -2   9  -4    0.20    5.30
   2  -9  -4   -0.90    5.60
   2  -9  -4   -2.70    4.30
  -2   9  -4   -1.50    3.40
  -9  -2  -4    6.80    4.50
   9   2  -4    0.60    3.40
  -9  -2  -4    6.70    7.00
   9   2   4    4.70    2.10
  -2   9   4   -0.60    1.70
  -1   9  -4    2.00    3.60
  -1   9  -4    3.00    5.10
   9   1  -4    5.90    6.30
   9   1  -4    2.40    4.10
   1  -9  -4   -2.30    4.30
  -9  -1  -4   10.20    5.30
  -9  -1  -4    3.40    3.70
   9   1  -4   10.50    7.00
  -9  -1  -4    6.60    6.60
   1  -9  -4    1.80    6.80
   9   1   4    2.20    2.20
  -1   9   4    3.80    2.20
   9   0  -4   20.40    7.60
  -9   0  -4   17.30    5.60
   0  -9  -4    4.00    4.80
   9   0  -4   10.50    7.00
   9   0  -4   12.20    4.80
   0   9  -4   11.90    5.90
  -9   0  -4    4.20    4.30
   0   9  -4    8.70    3.90
  -9   0  -4   24.60    9.70
   0  -9  -4    7.50    7.70
   0   9   4    8.00    2.70
   1   9  -4    4.20    5.20
   9  -1  -4    5.10    3.60
   1   9  -4    2.90    4.40
  -9   1  -4    6.70    4.50
  -9   1  -4    4.80    4.00
   9  -1  -4    0.90    6.20
  -9   1  -4    0.80    4.50
  -1  -9  -4    3.40    5.40
   9  -1  -4    4.00    6.30
  -1  -9  -4    6.00    7.00
   1   9   4    1.60    2.00
  -9   2  -4    0.20    4.30
   9  -2  -4    6.20    6.50
  -2  -9  -4    2.80    5.10
  -2  -9  -4    0.60    6.80
  -9   2  -4   13.60    7.10
   9  -2  -4    4.00    3.90
   2   9  -4    3.30    5.10
   2   9  -4   -3.00    3.80
   9  -2  -4   -2.00    7.50
   2   9   4    1.00    2.00
   3   9  -4  119.79   12.50
  -9   3  -4  133.79   13.80
  -3  -9  -4  117.99   14.30
  -9   3  -4  113.79   14.50
   9  -3  -4  129.99   16.90
   9  -3  -4  134.39   15.90
  -3  -9  -4  109.39   15.60
   3   9   4  147.49   11.60
   9  -4  -4   19.70    8.60
   4   9  -4    6.70    5.80
  -4  -9  -4    7.10    6.00
   4   9  -4    1.40    4.00
  -9   4  -4   10.60    4.80
  -4  -9  -4   13.10    6.10
   9  -4  -4   10.40    6.50
   4   9   4    4.20    2.30
  -9   4   4    3.00    2.00
  -5  -9  -4  189.68   22.70
   9  -5  -4  221.28   23.10
   9  -5  -4  206.68   24.20
   5   9  -4  259.17   23.50
  -5  -9  -4  221.28   21.70
  -9   5  -4  264.97   22.80
  -9   5   4  261.77   19.70
   5   9   4  252.97   19.50
   6   9  -4    7.90    5.80
  -9   6  -4    7.90    5.40
  -6  -9  -4    9.50    6.60
   9  -6  -4    8.00    8.70
  -6  -9  -4   13.10    5.60
   6   9  -4    1.90    4.80
   9  -6  -4    1.20    5.80
   6   9   4    3.10    2.40
  -9   6   4    0.80    2.10
   7   9  -4  108.59   13.20
  -7  -9  -4  100.59   15.20
   7   9  -4  119.29   14.70
   9  -7  -4   75.39   15.70
   9  -7  -4  120.39   14.70
  -9   7  -4  112.19   15.20
  -7  -9  -4  114.09   13.40
  -9   7   4  139.19   11.50
   7   9   4  117.89   11.00
   9  -8  -4    7.40    8.30
  -9   8  -4    0.70    6.20
   8   9  -4    0.60    3.80
   9  -8  -4   -0.40    5.20
   8   9  -4   10.60    5.70
  -8  -9  -4    5.60    5.10
  -8  -9  -4   -0.40    6.20
  -9   8   4    1.10    2.00
   8   9   4    1.00    2.40
   9  -9  -4   94.19   13.30
  -9  -9  -4  103.59   12.80
  -9  -9  -4   77.89   13.90
   9  -9  -4  101.79   20.30
   9   9  -4   96.49   13.40
   9   9  -4   95.79   13.00
   9   9   4  122.49   10.80
  -9   9   4  105.69   10.40
  -9  10  -4   -2.40    7.40
   9 -10  -4    4.80    5.60
   9 -10  -4   -8.50    7.70
  10   9  -4    0.40    3.70
 -10  -9  -4   -0.30    7.40
  10   9  -4    3.20    6.10
  10   9   4    1.70    2.60
  -9  10   4   -2.00    1.90
  10   8  -4   24.40    8.00
 -10  -8  -4   28.80    6.60
   8 -10  -4   13.90    8.60
  -8  10  -4   16.10    7.90
 -10  -8  -4   25.90    9.10
   8 -10  -4   21.70    7.10
  10   8  -4   22.80    7.50
  10   8   4   16.00    3.90
  -8  10   4   12.60    3.50
   7 -10  -4   40.40   13.00
   7 -10  -4   14.90    6.90
 -10  -7  -4   26.70    7.00
  -7  10  -4   16.50    8.20
  10   7  -4   19.30    5.50
  10   7  -4    8.80    7.40
 -10  -7  -4   18.10    7.20
  10   7   4   17.50    3.60
  -7  10   4   16.60    3.60
 -10  -6  -4   20.20    5.80
  10   6  -4   10.00    5.30
   6 -10  -4   10.70    6.00
   6 -10  -4   11.10    8.20
  10   6  -4   11.50    6.80
 -10  -6  -4   11.30    7.10
  -6  10  -4    6.70    6.70
  -6  10   4    3.10    2.50
  10   6   4    7.10    2.80
   5 -10  -4   54.09   10.00
  10   5  -4   68.69    9.80
 -10  -5  -4   36.50    9.00
  10   5  -4   39.00    9.10
 -10  -5  -4   44.70    8.20
  -5  10  -4   25.20    9.30
  10   5   4   53.19    6.20
  -5  10   4   47.80    6.10
  10   4  -4    9.30    7.80
  10   4  -4    2.40    5.70
  -4  10  -4    6.30    6.20
   4 -10  -4    3.70    5.30
  10   4  -4    3.10    3.70
   4 -10  -4   -0.40    5.80
 -10  -4  -4    9.70    7.80
  -4  10   4    2.30    1.90
  10   4   4   -0.70    2.10
   3 -10  -4   42.20   11.40
  10   3  -4   27.80    7.80
  -3  10  -4   24.40    7.50
  10   3  -4   48.40   10.90
   3 -10  -4   31.90    7.90
 -10  -3  -4   38.60    8.50
  10   3  -4   27.90    6.10
 -10  -3  -4   35.70    7.20
  10   3   4   27.90    4.50
  -3  10   4   26.20    4.30
 -10  -2  -4   19.30    5.70
   2 -10  -4   10.90    6.20
  10   2  -4   23.60    8.40
   2 -10  -4    8.60    6.60
  10   2  -4   15.90    6.50
  -2  10  -4   14.60    7.50
 -10  -2  -4   13.60    7.00
 -10  -2  -4    9.10    4.40
  10   2  -4   11.60    7.20
  -2  10   4    6.10    2.70
  10   2   4   11.20    3.10
 -10  -1  -4   66.19    8.80
   1 -10  -4   68.79   11.10
 -10  -1  -4   75.69   13.30
  -1  10  -4   49.00    8.00
  10   1  -4   80.19   10.20
   1 -10  -4   67.49   14.00
  -1  10  -4   55.19   10.90
  10   1  -4   64.09   11.90
  10   1  -4   71.99   13.00
  10   1   4   75.39    7.70
  -1  10   4   77.49    7.60
  10   0  -4   18.70    5.40
   0  10  -4    9.70    4.70
   0 -10  -4   11.60    7.30
   0  10  -4   12.60    7.20
 -10   0  -4   18.90    9.30
  10   0  -4   24.90    7.90
 -10   0  -4    8.30    4.40
   0 -10  -4    7.90    5.50
  10   0  -4   12.70    6.90
   0  10   4   15.20    3.20
  -1 -10  -4   56.19    9.50
  -1 -10  -4   47.60   10.70
   1  10  -4   60.29    8.10
  10  -1  -4   67.99   12.70
 -10   1  -4   67.69    9.20
 -10   1  -4   47.20    9.60
  10  -1  -4   71.29   13.10
  10  -1  -4   71.89    9.70
   1  10  -4   80.89   12.70
   1  10   4   72.19    7.40
 -10   2  -4   13.40    7.40
  -2 -10  -4    6.00    5.60
   2  10  -4   14.00    4.50
  -2 -10  -4    6.90    6.60
  10  -2  -4   13.90    7.50
  10  -2  -4   17.20    7.90
   2  10  -4    9.10    6.70
   2  10   4    8.60    2.60
 -10   3  -4   35.70    6.90
  10  -3  -4   29.90    9.40
  -3 -10  -4   33.30    8.60
   3  10  -4   39.40    9.20
   3  10  -4   31.30    6.30
  10  -3  -4   47.20   11.70
  -3 -10  -4   28.00    9.10
 -10   3  -4   31.30    7.60
   3  10   4   52.79    5.90
  10  -4  -4    3.80    6.90
  -4 -10  -4    2.40    7.10
   4  10  -4   -0.70    4.40
  -4 -10  -4    2.10    4.60
   4  10  -4    3.60    5.00
 -10   4  -4    6.80    4.70
  10  -4  -4    4.30    5.80
   4  10   4    0.40    1.80
 -10   4   4   -0.10    2.00
 -10   5  -4   38.10    8.50
   5  10  -4   50.59   10.80
  10  -5  -4   25.90    7.80
   5  10  -4   42.20    7.20
  -5 -10  -4   38.00    8.90
  -5 -10  -4   51.49    9.80
  10  -5  -4   47.70   11.00
   5  10   4   48.80    6.30
 -10   5   4   47.80    6.10
   6  10  -4    8.40    5.80
  10  -6  -4    7.40    6.70
 -10   6  -4   12.00    5.30
   6  10  -4   10.40    6.20
  -6 -10  -4    5.70    6.80
  -6 -10  -4   11.70    5.10
  10  -6  -4   13.40    7.30
   6  10   4    9.40    3.10
 -10   6   4    5.90    3.00
   7  10  -4   19.30    6.30
  -7 -10  -4   20.60    8.60
   7  10  -4   21.00    6.80
  -7 -10  -4   22.50    7.20
  10  -7  -4   25.40   11.30
  10  -7  -4   25.70    8.80
 -10   7  -4   10.70    7.50
 -10   7   4   28.30    4.70
   7  10   4   24.40    4.40
  10  -8  -4   36.30   13.00
  10  -8  -4   23.50    8.10
   8  10  -4   26.00    7.90
 -10   8  -4   15.40    8.00
   8  10  -4   16.80    7.50
  -8 -10  -4   26.10    7.20
  -8 -10  -4   28.90    9.50
 -10   8   4   17.40    4.00
   8  10   4   16.60    4.10
  -9 -10  -4    4.20    5.60
   9  10  -4   -0.10    6.60
  -9 -10  -4    3.60    7.20
   9  10  -4   -1.10    4.60
  10  -9  -4   -2.10    8.10
  10  -9  -4   -1.80    5.90
 -10   9  -4   -8.60    6.00
   9  10   4   -0.80    2.70
 -10   9   4    0.10    2.10
  10 -10  -4   -0.10   14.00
  10 -10  -4    7.80    7.50
  10  10  -4    4.30    5.00
 -10  10  -4    3.40    8.10
  10  10  -4   -7.40    6.50
 -10 -10  -4    0.80    7.20
  10  10   4    1.80    2.80
 -10  10   4    3.40    2.90
 -11 -10  -4   15.20    7.30
  11  10  -4   19.00    8.10
  10 -11  -4   20.80    7.50
  11  10  -4   17.80    6.70
 -10  11  -4    0.60    9.90
  10 -11  -4   21.50   10.80
 -10  11   4   13.70    3.60
  11  10   4   17.50    6.10
  -9  11  -4    1.50    7.90
  11   9  -4   22.30    6.60
   9 -11  -4    9.30    6.00
 -11  -9  -4    9.20    8.10
   9 -11  -4    4.20   11.00
  11   9  -4   12.10    6.60
  11   9   4   17.60    4.20
  -9  11   4   24.30    4.90
   8 -11  -4   20.90    6.70
  11   8  -4   23.70    7.40
  -8  11  -4    2.30    7.70
 -11  -8  -4   17.00    8.00
   8 -11  -4   14.10   10.40
  11   8  -4    2.50    6.90
  11   8   4   22.30    4.00
  -8  11   4   15.70    3.90
  11   7  -4   77.89   14.10
  11   7  -4   98.89   12.70
   7 -11  -4   90.49   13.30
   7 -11  -4   92.39   18.20
 -11  -7  -4  112.69   17.10
  11   7   4   94.89    9.90
  -7  11   4  105.69   10.10
   6 -11  -4    7.60    8.80
  11   6  -4   17.00    7.50
  -6  11  -4   14.40    7.50
 -11  -6  -4   19.00    8.30
   6 -11  -4   14.30    5.90
  11   6  -4    9.50    4.90
  -6  11   4    7.90    2.80
  11   6   4   15.90    3.00
 -11  -5  -4  132.99   15.80
  11   5  -4  106.79   15.60
  11   5  -4  133.99   14.40
   5 -11  -4  119.59   14.40
   5 -11  -4   78.29   16.40
  -5  11   4  130.49   11.40
  11   5   4  119.99   11.20
  11   4  -4   20.20    8.20
  11   4  -4   10.10    5.50
   4 -11  -4    6.10    5.20
  -4  11  -4   12.20    8.00
   4 -11  -4   18.90    9.20
  11   4  -4    0.60    6.90
 -11  -4  -4   13.70    7.30
  11   4   4    5.00    2.50
  -4  11   4    5.90    2.90
   3 -11  -4   48.00   13.70
  11   3  -4   54.39   11.90
   3 -11  -4   59.99   10.50
 -11  -3  -4   62.39   11.40
  -3  11  -4   32.90   13.90
  11   3  -4   55.19    9.50
  11   3  -4   71.29   10.10
  -3  11   4   78.79    7.80
  11   3   4   74.79    7.70
   2 -11  -4   13.80    7.20
  -2  11  -4   13.60    7.30
  11   2  -4   15.60    7.30
   2 -11  -4    6.00    6.30
 -11  -2  -4   20.80    7.60
  11   2  -4   16.70    9.10
  11   2  -4   13.00    5.30
[truncated: 2,413,721 more chars]
